# Supplementary material for: Systemic Exposure to Air Pollution Induces Oxidative Stress and Inflammation in Mouse Brain, Contributing to Neurodegeneration Onset
Source: Int J Mol Sci. 2020 May 24;21(10):3699. doi: 10.3390/ijms21103699 (PMC7279458; doi:10.3390/ijms21103699)
Supplement: Supplementary file 1 [file ijms-21-03699-s001.zip]

Archive with 3 entries (2 files):
- ijms-777213 suppl/
- ijms-777213 suppl/SUPPLEMENTARY MATERIAL.pdf
- ijms-777213 suppl/Table S1.xlsx
