# Supplementary material for: Systemic Exposure to Air Pollution Induces Oxidative Stress and Inflammation in Mouse Brain, Contributing to Neurodegeneration Onset
Source: Int J Mol Sci. 2020 May 24;21(10):3699. doi: 10.3390/ijms21103699 (PMC7279458; doi:10.3390/ijms21103699)
Supplement: Supplementary file 1 [file ijms-21-03699-s001.zip › ijms-777213 suppl/Table S1.xlsx]

## Sheet: Acute r (correlations)
	RoB Hsp70/ponceau	Cerebellum Hsp70/ponceau	Hippocampus Hsp70/ponceau	RoB iNOS/ponceau	Cerebellum iNOS/ponceau	Hippocampus iNOS/ponceau	RoB Cyp1b1/ponceau	Cerebellum Cyp1b1/ponceau	Hippocampus Cyp1b1/ponceau	RoB HO-1/ponceau	Cerebellum HO-1/ponceau	Hippocampus HO-1/ponceau	RoB APP/ponceau	Cerebellum APP/ponceau	Hippocampus APP/ponceau	RoB P-APP/APP	Cerebellum P-APP/APP	Hippocampus P-APP/APP	RoB BACE1/ponceau	Cerebellum BACE1/ponceau	Hippocampus BACE1/ponceau	RoB COX2/ponceau	Cerebellum COX2/ponceau	Hippocampus COX2/ponceau	BALF ALP IU/L	BALF LDH mU/mL	BALF cells/mL	BALF % AMs	BALF % PMNs	BALF % Ls	BALF total protein ug/uL	BALF MPO	BALF TAC (Trolox (nmol/ml)/ Tot Pt (mg/mL)	BALF ET-1 (pg/mL)	BALF Hsp70 (ng/mL)	LUNG HO-1	LUNG Cyp1b1	LUNG iNOS	LUNG Hsp70	LUNG COX-2	HEART HO-1	HEART Cyp1b1	HEART iNOS	HEART Hsp70	HEART COX-2	HEART MPO	PLASMA sPLA2	PLASMA sP-selectin (ng/mL)	PLASMA PAI-1 (ng/mL)
RoB Hsp70/ponceau	1	0.784219	0.18278	0.45879	0.665257	-0.204227	0.000858586	-0.305335	-0.708472	0.537814	0.586302	0.771297	0.418015	-0.555729	0.252356	0.407337	-0.0879196	0.480605	0.679852	0.0818197	0.263354	-0.336722	-0.239324	0.705794	-0.299662	0.607459	0.620493	-0.357609	0.348947	0.149075	0.35176	0.529971	-0.100725	0.0394959	0.275596	-0.0749374	0.582195	-0.214606	-0.502257	-0.178376	0.235797	0.183111	-0.332978	0.756817	0.341887	0.131299	-0.124979	0.0867939	-0.461458
Cerebellum Hsp70/ponceau	0.784219	1	0.196281	0.459537	0.741905	-0.241316	-0.107395	-0.402644	-0.554311	0.4529	0.725168	0.896593	0.199662	-0.366409	-0.0044807	0.47427	0.123471	0.260396	0.686489	0.105275	0.396758	-0.0365986	-0.0929452	0.712977	-0.277669	0.706445	0.448244	-0.385402	0.372965	0.273061	0.257554	0.625318	0.016468	0.0332499	0.411915	-0.0234504	0.269003	-0.089784	-0.472942	-0.0753868	0.282433	0.156131	-0.208648	0.658544	0.564813	-0.0483763	-0.051786	0.0554026	-0.188625
Hippocampus Hsp70/ponceau	0.18278	0.196281	1	0.135799	0.26365	0.552347	-0.13797	-0.150422	0.186589	0.539688	-0.0575132	0.0663005	0.223819	-0.114058	0.189046	-0.00381413	-0.0540727	-0.290069	0.257177	0.493629	-0.615365	-0.161873	-0.1781	0.168872	0.317028	0.542292	0.1603	-0.552715	0.54748	-0.0573996	0.42574	0.364641	-0.280798	0.190861	-0.0129453	0.271655	-0.039982	0.498243	0.308158	0.514908	-0.278735	0.354899	-0.139442	0.406286	0.258415	0.345487	0.20187	-0.0484097	-0.0210551
RoB iNOS/ponceau	0.45879	0.459537	0.135799	1	0.50482	0.168735	-0.245045	0.00151197	-0.258212	0.367511	0.495449	0.537758	0.32373	-0.215058	0.233643	0.0397237	0.214686	0.232262	0.362072	0.0533817	0.314426	-0.41219	0.168932	0.724332	-0.251776	0.857687	0.0401082	-0.533812	0.527345	-0.00610119	0.275507	0.713474	0.123797	0.4687	0.481574	0.398911	0.393727	0.0744747	0.303302	0.345889	-0.00133361	0.391643	0.208365	0.508954	0.544288	0.383586	0.430196	-0.0745493	-0.0543465
Cerebellum iNOS/ponceau	0.665257	0.741905	0.26365	0.50482	1	0.0370567	-0.240051	-0.145826	-0.217493	0.516106	0.563884	0.688866	0.356389	-0.421998	0.35454	0.216281	0.00890387	0.349317	0.359981	0.183099	0.399183	-0.0521843	-0.335232	0.504524	-0.122592	0.446018	0.286969	-0.320244	0.305215	0.401774	0.269391	0.728091	-0.170507	0.231623	0.53728	0.235928	0.329812	0.204991	-0.291869	0.227038	0.0577645	0.514193	-0.133757	0.822731	0.487746	0.465197	0.215942	-0.324389	-0.39367
Hippocampus iNOS/ponceau	-0.204227	-0.241316	0.552347	0.168735	0.0370567	1	-0.0298592	0.230591	0.421437	0.559985	-0.192182	-0.386027	0.359547	0.228542	0.241214	-0.45295	-0.225101	-0.253991	-0.154925	0.652504	-0.439828	0.369956	-0.0427708	-0.0493981	0.149997	-0.448686	0.124701	-0.445077	0.446973	-0.270146	0.595612	0.406267	-0.236079	0.64179	0.123325	0.823022	-0.0528267	0.542736	0.414535	0.833038	-0.161858	0.605868	0.346546	0.209232	-0.0229543	0.58689	0.469327	-0.109465	-0.0798871
RoB Cyp1b1/ponceau	0.000858586	-0.107395	-0.13797	-0.245045	-0.240051	-0.0298592	1	-0.0661534	-0.0591075	-0.0609684	0.00547104	0.0597935	0.450977	0.23411	-0.0384855	-0.365167	-0.340686	-0.17039	0.271912	0.115467	0.215017	0.255608	0.484732	0.0795765	-0.0750243	-0.21484	-0.181131	0.340641	-0.334302	-0.0960159	-0.0125929	-0.077602	0.213135	0.0173353	-0.657991	-0.0841563	-0.163176	-0.0623281	-0.162975	-0.161907	0.111343	-0.31956	-0.107477	-0.2892	0.245666	-0.39015	-0.449591	0.96992	0.180906
Cerebellum Cyp1b1/ponceau	-0.305335	-0.402644	-0.150422	0.00151197	-0.145826	0.230591	-0.0661534	1	0.411345	-0.282798	-0.558829	-0.211596	-0.0675372	-0.144937	0.46338	-0.180651	0.246359	0.0392287	-0.177588	-0.385508	0.0102923	0.581523	0.289597	-0.0312778	0.216057	-0.363283	-0.0678011	0.0336813	-0.0232803	-0.402463	-0.3735	0.0328054	0.00264925	0.428452	0.0730282	0.193845	-0.0700514	0.138342	0.325704	0.36708	-0.153897	-0.0225365	-0.000254015	-0.141027	-0.382718	0.518438	0.358809	-0.0372419	-0.261287
Hippocampus Cyp1b1/ponceau	-0.708472	-0.554311	0.186589	-0.258212	-0.217493	0.421437	-0.0591075	0.411345	1	-0.36567	-0.599642	-0.505518	-0.0098916	0.439533	0.00632115	-0.716631	-0.160556	-0.297563	-0.609856	0.244231	-0.390303	0.107125	-0.226973	-0.502762	0.524457	-0.774423	-0.274472	-0.0685171	0.0757014	-0.288687	-0.15757	-0.174718	-0.339635	0.302919	-0.18745	0.27969	-0.743826	0.701189	0.519218	0.642598	-0.460869	-0.00211974	0.00160597	-0.466207	-0.244323	0.40151	0.376372	-0.168569	-0.0887843
RoB HO-1/ponceau	0.537814	0.4529	0.539688	0.367511	0.516106	0.559985	-0.0609684	-0.282798	-0.36567	1	0.504938	0.274162	0.507096	-0.0996282	0.230545	0.266865	-0.156332	0.122654	0.316365	0.629454	-0.141327	0.22564	-0.109137	0.441182	-0.174052	0.603476	0.365319	-0.500008	0.489947	0.143518	0.805632	0.695297	-0.0207255	0.350471	0.350093	0.60082	0.570657	0.150056	-0.0591467	0.326729	0.167761	0.694702	0.250754	0.796674	0.407949	0.344122	0.149706	0.0015745	-0.0949685
Cerebellum HO-1/ponceau	0.586302	0.725168	-0.0575132	0.495449	0.563884	-0.192182	0.00547104	-0.558829	-0.599642	0.504938	1	0.67802	0.364463	0.00273563	-0.305636	0.479899	0.177436	0.495352	0.323029	0.242581	0.426185	0.02418	0.0948126	0.743477	-0.298331	0.780066	0.140801	-0.28859	0.27557	0.352237	0.29704	0.445686	0.302942	-0.0835679	0.374021	0.0962927	0.446118	-0.0589147	-0.275667	-0.179771	0.287445	0.138079	0.0124548	0.542926	0.639947	-0.119714	-0.131243	0.215234	0.0789603
Hippocampus HO-1/ponceau	0.771297	0.896593	0.0663005	0.537758	0.688866	-0.386027	0.0597935	-0.211596	-0.505518	0.274162	0.67802	1	0.244564	-0.371518	-0.0162169	0.432134	0.096787	0.362954	0.669673	-0.126495	0.463559	-0.1666	0.210658	0.832193	-0.214971	0.710596	0.253919	-0.268091	0.256043	0.30074	0.0369431	0.575501	0.232769	-0.0223975	0.325282	-0.132166	0.270156	-0.0737942	-0.3501	-0.160792	0.301461	-0.0340082	-0.304034	0.554554	0.626524	-0.0244268	-0.157068	0.313404	-0.109083
RoB APP/ponceau	0.418015	0.199662	0.223819	0.32373	0.356389	0.359547	0.450977	-0.0675372	-0.0098916	0.507096	0.364463	0.244564	1	0.149417	0.244624	-0.233096	-0.176638	0.433962	0.160724	0.561508	0.0364055	-0.169134	0.0872468	0.538371	0.173706	0.246826	0.18263	-0.373612	0.373806	-0.160472	0.562496	0.423639	-0.268573	0.557401	-0.284117	0.473969	0.225639	0.440459	0.107999	0.373328	-0.293642	0.313954	0.00992606	0.35139	0.385608	0.389102	0.244094	0.615262	-0.344359
Cerebellum APP/ponceau	-0.555729	-0.366409	-0.114058	-0.215058	-0.421998	0.228542	0.23411	-0.144937	0.439533	-0.0996282	0.00273563	-0.371518	0.149417	1	-0.529121	-0.446466	-0.128515	-0.15058	-0.580582	0.496787	-0.281431	0.0658689	-0.218625	-0.137482	0.248823	-0.0483878	-0.353256	-0.0453697	0.0525726	-0.280726	-0.000692416	-0.275315	0.271015	0.0357405	-0.273661	0.261944	-0.432256	0.333661	0.425969	0.209486	-0.124517	-0.229517	0.314361	-0.546354	0.037302	-0.24213	-0.0136035	0.359939	0.43235
Hippocampus APP/ponceau	0.252356	-0.0044807	0.189046	0.233643	0.35454	0.241214	-0.0384855	0.46338	0.00632115	0.230545	-0.305636	-0.0162169	0.244624	-0.529121	1	0.0104593	0.154255	-0.097328	0.242687	-0.0821501	0.0976088	-0.166824	-0.169872	0.173334	-0.200822	-0.170555	0.0404561	0.0418331	-0.0411799	0.0040883	0.275933	0.374104	-0.460062	0.476363	-0.0495503	0.237831	0.421361	-0.0784423	-0.00816124	0.223273	-0.270152	0.570285	0.114775	0.449902	0.132033	0.434876	0.340229	-0.0572839	-0.392816
RoB P-APP/APP	0.407337	0.47427	-0.00381413	0.0397237	0.216281	-0.45295	-0.365167	-0.180651	-0.716631	0.266865	0.479899	0.432134	-0.233096	-0.446466	0.0104593	1	0.490275	0.318301	0.371044	-0.241486	0.0918155	0.256614	0.245252	0.369789	-0.349048	0.576712	0.337002	-0.197962	0.189438	0.245585	0.206638	0.126299	-0.0581619	-0.285525	0.390256	-0.277549	0.583243	-0.459382	-0.332083	-0.466364	0.191805	0.148541	-0.0484156	0.491282	0.145093	-0.140467	-0.0419047	-0.475969	-0.162133
Cerebellum P-APP/APP	-0.0879196	0.123471	-0.0540727	0.214686	0.00890387	-0.225101	-0.340686	0.246359	-0.160556	-0.156332	0.177436	0.096787	-0.176638	-0.128515	0.154255	0.490275	1	0.118423	0.145456	-0.318249	0.0443487	0.468633	0.0282299	0.514516	-0.224087	0.407135	-0.283671	-0.206827	0.209008	-0.133181	-0.0602116	-0.11069	-0.0789038	-0.0425812	-0.0357232	-0.176779	0.245775	-0.180625	0.459976	-0.0727627	-0.406704	0.0248297	0.0711918	-0.0103166	0.310949	-0.0228383	0.244949	-0.319449	0.027938
Hippocampus P-APP/APP	0.480605	0.260396	-0.290069	0.232262	0.349317	-0.253991	-0.17039	0.0392287	-0.297563	0.122654	0.495352	0.362954	0.433962	-0.15058	-0.097328	0.318301	0.118423	1	-0.070713	-0.0860639	0.22945	-0.417764	0.35157	0.429478	0.1699	0.496984	0.473399	-0.303702	0.298878	0.0673388	0.0734069	0.0552862	-0.217972	0.0911874	0.241032	0.0148327	0.391863	0.0857966	-0.194749	-0.0771285	-0.132423	0.00842944	-0.203343	0.337088	-0.0872624	0.320727	0.205662	-0.0787595	-0.477207
RoB BACE1/ponceau	0.679852	0.686489	0.257177	0.362072	0.359981	-0.154925	0.271912	-0.177588	-0.609856	0.316365	0.323029	0.669673	0.160724	-0.580582	0.242687	0.371044	0.145456	-0.070713	1	-0.160458	0.298969	0.0206073	0.17158	0.590089	-0.333321	0.547778	0.333988	-0.188414	0.184399	0.0431144	0.246091	0.514369	0.0359618	0.110635	0.00968097	-0.124952	0.313856	-0.321155	-0.316832	-0.178716	0.273954	0.0678488	-0.163966	0.450101	0.442549	-0.148288	-0.162988	0.35491	-0.107851
Cerebellum BACE1/ponceau	0.0818197	0.105275	0.493629	0.0533817	0.183099	0.652504	0.115467	-0.385508	0.244231	0.629454	0.242581	-0.126495	0.561508	0.496787	-0.0821501	-0.241486	-0.318249	-0.0860639	-0.160458	1	-0.403388	-0.179617	-0.227068	0.163197	0.141503	0.696588	0.205579	-0.494251	0.49536	-0.25694	0.628358	0.292008	-0.221041	0.351759	-0.00227571	0.588576	-0.129339	0.551013	0.166103	0.547438	-0.147687	0.37291	0.162041	0.19717	0.228657	0.242808	0.209332	0.0737669	-0.0784173
Hippocampus BACE1/ponceau	0.263354	0.396758	-0.615365	0.314426	0.399183	-0.439828	0.215017	0.0102923	-0.390303	-0.141327	0.426185	0.463559	0.0364055	-0.281431	0.0976088	0.0918155	0.0443487	0.22945	0.298969	-0.403388	1	0.168702	0.172504	0.123901	-0.328656	0.0871845	-0.0797938	0.410769	-0.415871	0.351109	-0.283213	0.256405	0.252062	0.0371295	0.215203	-0.0979307	0.16813	-0.382569	-0.529682	-0.329323	0.335731	-0.0483706	0.114419	0.115871	0.239108	-0.234405	-0.101218	0.238931	0.00903112
RoB COX2/ponceau	-0.336722	-0.0365986	-0.161873	-0.41219	-0.0521843	0.369956	0.255608	0.581523	0.107125	0.22564	0.02418	-0.1666	-0.169134	0.0658689	-0.166824	0.256614	0.468633	-0.417764	0.0206073	-0.179617	0.168702	1	0.23944	-0.372087	-0.395615	-0.475955	-0.396817	0.438522	-0.444836	0.397521	0.0476251	0.217405	0.666503	-0.0675342	0.352721	0.38729	0.100371	-0.108499	-0.00993799	0.0764772	0.675254	0.242125	0.405791	0.0383851	0.14522	0.0444818	-0.419996	-0.255715	0.413371
Cerebellum COX2/ponceau	-0.239324	-0.0929452	-0.1781	0.168932	-0.335232	-0.0427708	0.484732	0.289597	-0.226973	-0.109137	0.0948126	0.210658	0.0872468	-0.218625	-0.169872	0.245252	0.0282299	0.35157	0.17158	-0.227068	0.172504	0.23944	1	0.157708	0.192625		0.0872518	-0.426617	0.425821	0.353692	0.0676361	0.200871	-0.0130796	0.38997	0.425476	0.160657	-0.0419825	0.293485	-0.184724	0.615859	-0.22762	-0.20767	-0.053979	-0.217173	-0.0665601	-0.0752941	0.693949	0.450967	0.672174
Hippocampus COX2/ponceau	0.705794	0.712977	0.168872	0.724332	0.504524	-0.0493981	0.0795765	-0.0312778	-0.502762	0.441182	0.743477	0.832193	0.538371	-0.137482	0.173334	0.369789	0.514516	0.429478	0.590089	0.163197	0.123901	-0.372087	0.157708	1	-0.385565	0.882313	0.240098	-0.610658	0.610564	-0.307205	0.266895	0.503955	0.15332	0.175994	0.161466	0.0722857	0.400279	-0.029217	0.0453621	0.097293	-0.0182734	0.0261213	-0.216466	0.528407	0.738233	0.0716315	0.0131264	0.355634	-0.137879
BALF ALP IU/L	-0.299662	-0.277669	0.317028	-0.251776	-0.122592	0.149997	-0.0750243	0.216057	0.524457	-0.174052	-0.298331	-0.214971	0.173706	0.248823	-0.200822	-0.349048	-0.224087	0.1699	-0.333321	0.141503	-0.328656	-0.395615	0.192625	-0.385565	1	0.0999596	0.159802	-0.239239	0.244792	-0.329172	-0.098944	-0.0588164	-0.318576	0.238504	-0.200605	0.142504	-0.150528	0.559944	0.349919	0.369416	-0.503293	-0.0219235	-0.0537889	-0.05087	-0.372042	0.264813	0.418611	0.0102878	-0.099286
BALF LDH mU/mL	0.607459	0.706445	0.542292	0.857687	0.446018	-0.448686	-0.21484	-0.363283	-0.774423	0.603476	0.780066	0.710596	0.246826	-0.0483878	-0.170555	0.576712	0.407135	0.496984	0.547778	0.696588	0.0871845	-0.475955		0.882313	0.0999596	1	0.416906	-0.858191	0.856412	-0.358388	0.167945	0.549503	0.10086	0.386712	0.392604	0.577135	0.0768644	0.460348	0.130487	0.578912	-0.0139823	-0.0527809	0.0664529	0.260153	0.316457	0.0197656	0.439998	0.0650706	-0.0951697
BALF cells/mL	0.620493	0.448244	0.1603	0.0401082	0.286969	0.124701	-0.181131	-0.0678011	-0.274472	0.365319	0.140801	0.253919	0.18263	-0.353256	0.0404561	0.337002	-0.283671	0.473399	0.333988	0.205579	-0.0797938	-0.396817	0.0872518	0.240098	0.159802	0.416906	1	-0.552581	0.555091	-0.354352	0.364685	0.346644	-0.406163	0.350254	0.309752	0.166369	0.240704	0.0204609	-0.369172	0.177832	0.0413072	0.234637	-0.172687	0.465525	-0.309039	0.288701	0.334457	-0.266915	-0.664514
BALF % AMs	-0.357609	-0.385402	-0.552715	-0.533812	-0.320244	-0.445077	0.340641	0.0336813	-0.0685171	-0.500008	-0.28859	-0.268091	-0.373612	-0.0453697	0.0418331	-0.197962	-0.206827	-0.303702	-0.188414	-0.494251	0.410769	0.438522	-0.426617	-0.610658	-0.239239	-0.858191	-0.552581	1	-0.999716	0.432857	-0.502114	-0.514489	0.325077	-0.542367	-0.39738	-0.4908	0.0355088	-0.566254	-0.296223	-0.645916	0.304713	-0.268523	0.031307	-0.41232	-0.132659	-0.527162	-0.68615	0.237986	0.259754
BALF % PMNs	0.348947	0.372965	0.54748	0.527345	0.305215	0.446973	-0.334302	-0.0232803	0.0757014	0.489947	0.27557	0.256043	0.373806	0.0525726	-0.0411799	0.189438	0.209008	0.298878	0.184399	0.49536	-0.415871	-0.444836	0.425821	0.610564	0.244792	0.856412	0.555091	-0.999716	1	-0.454105	0.496629	0.504111	-0.329306	0.546607	0.386671	0.488904	-0.0469565	0.564784	0.303027	0.647811	-0.310553	0.258704	-0.0299629	0.39561	0.118981	0.524986	0.689559	-0.233245	-0.266346
BALF % Ls	0.149075	0.273061	-0.0573996	-0.00610119	0.401774	-0.270146	-0.0960159	-0.402463	-0.288687	0.143518	0.352237	0.30074	-0.160472	-0.280726	0.0040883	0.245585	-0.133181	0.0673388	0.0431144	-0.25694	0.351109	0.397521	0.353692	-0.307205	-0.329172	-0.358388	-0.354352	0.432857	-0.454105	1	0.0148571	0.127091	0.251451	-0.397995	0.193595	-0.165623	0.457246	-0.190859	-0.37516	-0.352549	0.304949	0.269371	-0.0336767	0.432073	0.527868	-0.152665	-0.348215	-0.117123	0.339762
BALF total protein ug/uL	0.35176	0.257554	0.42574	0.275507	0.269391	0.595612	-0.0125929	-0.3735	-0.15757	0.805632	0.29704	0.0369431	0.562496	-0.000692416	0.275933	0.206638	-0.0602116	0.0734069	0.246091	0.628358	-0.283213	0.0476251	0.0676361	0.266895	-0.098944	0.167945	0.364685	-0.502114	0.496629	0.0148571	1	0.593657	-0.330312	0.558455	0.100693	0.642985	0.609179	0.186125	0.0755251	0.372267	0.00682659	0.791172	0.21776	0.661548	0.369383	0.366094	0.483799	-0.16339	-0.25833
BALF MPO	0.529971	0.625318	0.364641	0.713474	0.728091	0.406267	-0.077602	0.0328054	-0.174718	0.695297	0.445686	0.575501	0.423639	-0.275315	0.374104	0.126299	-0.11069	0.0552862	0.514369	0.292008	0.256405	0.217405	0.200871	0.503955	-0.0588164	0.549503	0.346644	-0.514489	0.504111	0.127091	0.593657	1	0.0159296	0.653776	0.533444	0.649317	0.396911	0.25556	-0.0118843	0.448584	0.225824	0.631982	0.217003	0.707058	0.530048	0.499852	0.506771	-0.0501238	-0.143853
BALF TAC (Trolox (nmol/ml)/ Tot Pt (mg/mL)	-0.100725	0.016468	-0.280798	0.123797	-0.170507	-0.236079	0.213135	0.00264925	-0.339635	-0.0207255	0.302942	0.232769	-0.268573	0.271015	-0.460062	-0.0581619	-0.0789038	-0.217972	0.0359618	-0.221041	0.252062	0.666503	-0.0130796	0.15332	-0.318576	0.10086	-0.406163	0.325077	-0.329306	0.251451	-0.330312	0.0159296	1	-0.423397	0.164675	-0.2108	0.0970434	-0.3701	0.0478006	-0.424179	0.615509	-0.271118	0.124001	-0.0854595	0.260563	-0.465795	-0.549765	0.746224	0.732458
BALF ET-1 (pg/mL)	0.0394959	0.0332499	0.190861	0.4687	0.231623	0.64179	0.0173353	0.428452	0.302919	0.350471	-0.0835679	-0.0223975	0.557401	0.0357405	0.476363	-0.285525	-0.0425812	0.0911874	0.110635	0.351759	0.0371295	-0.0675342	0.38997	0.175994	0.238504	0.386712	0.350254	-0.542367	0.546607	-0.397995	0.558455	0.653776	-0.423397	1	0.198825	0.838746	0.0944332	0.483888	0.269153	0.750733	-0.250644	0.52246	0.402435	0.261018	0.010043	0.666568	0.819558	-0.0122937	-0.346791
BALF Hsp70 (ng/mL)	0.275596	0.411915	-0.0129453	0.481574	0.53728	0.123325	-0.657991	0.0730282	-0.18745	0.350093	0.374021	0.325282	-0.284117	-0.273661	-0.0495503	0.390256	-0.0357232	0.241032	0.00968097	-0.00227571	0.215203	0.352721	0.425476	0.161466	-0.200605	0.392604	0.309752	-0.39738	0.386671	0.193595	0.100693	0.533444	0.164675	0.198825	1	0.348995	0.0749696	0.104063	-0.185917	0.217863	0.369561	0.237395	0.162439	0.341161	-0.0191379	0.412114	0.312022	-0.712564	-0.000408445
LUNG HO-1	-0.0749374	-0.0234504	0.271655	0.398911	0.235928	0.823022	-0.0841563	0.193845	0.27969	0.60082	0.0962927	-0.132166	0.473969	0.261944	0.237831	-0.277549	-0.176779	0.0148327	-0.124952	0.588576	-0.0979307	0.38729	0.160657	0.0722857	0.142504	0.577135	0.166369	-0.4908	0.488904	-0.165623	0.642985	0.649317	-0.2108	0.838746	0.348995	1	0.0768535	0.51477	0.308898	0.77417	-0.0226758	0.586145	0.595737	0.258478	0.109983	0.604815	0.603742	-0.0811165	-0.125497
LUNG Cyp1b1	0.582195	0.269003	-0.039982	0.393727	0.329812	-0.0528267	-0.163176	-0.0700514	-0.743826	0.570657	0.446118	0.270156	0.225639	-0.432256	0.421361	0.583243	0.245775	0.391863	0.313856	-0.129339	0.16813	0.100371	-0.0419825	0.400279	-0.150528	0.0768644	0.240704	0.0355088	-0.0469565	0.457246	0.609179	0.396911	0.0970434	0.0944332	0.0749696	0.0768535	1	-0.391747	-0.0347812	-0.218861	0.148537	0.693109	0.0148806	0.802223	0.34975	0.0547253	0.210419	-0.181512	-0.13832
LUNG iNOS	-0.214606	-0.089784	0.498243	0.0744747	0.204991	0.542736	-0.0623281	0.138342	0.701189	0.150056	-0.0589147	-0.0737942	0.440459	0.333661	-0.0784423	-0.459382	-0.180625	0.0857966	-0.321155	0.551013	-0.382569	-0.108499	0.293485	-0.029217	0.559944	0.460348	0.0204609	-0.566254	0.564784	-0.190859	0.186125	0.25556	-0.3701	0.483888	0.104063	0.51477	-0.391747	1	0.400445	0.804713	-0.454658	0.105976	-0.0785804	-0.0209292	0.0624099	0.585083	0.53281	-0.040074	-0.0814465
LUNG Hsp70	-0.502257	-0.472942	0.308158	0.303302	-0.291869	0.414535	-0.162975	0.325704	0.519218	-0.0591467	-0.275667	-0.3501	0.107999	0.425969	-0.00816124	-0.332083	0.459976	-0.194749	-0.316832	0.166103	-0.529682	-0.00993799	-0.184724	0.0453621	0.349919	0.130487	-0.369172	-0.296223	0.303027	-0.37516	0.0755251	-0.0118843	0.0478006	0.269153	-0.185917	0.308898	-0.0347812	0.400445	1	0.436242	-0.407705	0.162037	0.328823	-0.0835973	0.123406	0.337812	0.411481	-0.0379988	0.197993
LUNG COX-2	-0.178376	-0.0753868	0.514908	0.345889	0.227038	0.833038	-0.161907	0.36708	0.642598	0.326729	-0.179771	-0.160792	0.373328	0.209486	0.223273	-0.466364	-0.0727627	-0.0771285	-0.178716	0.547438	-0.329323	0.0764772	0.615859	0.097293	0.369416	0.578912	0.177832	-0.645916	0.647811	-0.352549	0.372267	0.448584	-0.424179	0.750733	0.217863	0.77417	-0.218861	0.804713	0.436242	1	-0.354992	0.371659	0.140434	0.136719	0.0612366	0.698851	0.776988	-0.181331	-0.283392
HEART HO-1	0.235797	0.282433	-0.278735	-0.00133361	0.0577645	-0.161858	0.111343	-0.153897	-0.460869	0.167761	0.287445	0.301461	-0.293642	-0.124517	-0.270152	0.191805	-0.406704	-0.132423	0.273954	-0.147687	0.335731	0.675254	-0.22762	-0.0182734	-0.503293	-0.0139823	0.0413072	0.304713	-0.310553	0.304949	0.00682659	0.225824	0.615509	-0.250644	0.369561	-0.0226758	0.148537	-0.454658	-0.407705	-0.354992	1	-0.065904	0.0529121	0.125927	0.104448	-0.199085	-0.436162	0.0085312	0.112817
HEART Cyp1b1	0.183111	0.156131	0.354899	0.391643	0.514193	0.605868	-0.31956	-0.0225365	-0.00211974	0.694702	0.138079	-0.0340082	0.313954	-0.229517	0.570285	0.148541	0.0248297	0.00842944	0.0678488	0.37291	-0.0483706	0.242125	-0.20767	0.0261213	-0.0219235	-0.0527809	0.234637	-0.268523	0.258704	0.269371	0.791172	0.631982	-0.271118	0.52246	0.237395	0.586145	0.693109	0.105976	0.162037	0.371659	-0.065904	1	0.307787	0.796264	0.354433	0.460809	0.582827	-0.455214	-0.235615
HEART iNOS	-0.332978	-0.208648	-0.139442	0.208365	-0.133757	0.346546	-0.107477	-0.000254015	0.00160597	0.250754	0.0124548	-0.304034	0.00992606	0.314361	0.114775	-0.0484156	0.0711918	-0.203343	-0.163966	0.162041	0.114419	0.405791	-0.053979	-0.216466	-0.0537889	0.0664529	-0.172687	0.031307	-0.0299629	-0.0336767	0.21776	0.217003	0.124001	0.402435	0.162439	0.595737	0.0148806	-0.0785804	0.328823	0.140434	0.0529121	0.307787	1	-0.095637	-0.0517059	0.0505474	0.315122	-0.00227289	0.312614
HEART Hsp70	0.756817	0.658544	0.406286	0.508954	0.822731	0.209232	-0.2892	-0.141027	-0.466207	0.796674	0.542926	0.554554	0.35139	-0.546354	0.449902	0.491282	-0.0103166	0.337088	0.450101	0.19717	0.115871	0.0383851	-0.217173	0.528407	-0.05087	0.260153	0.465525	-0.41232	0.39561	0.432073	0.661548	0.707058	-0.0854595	0.261018	0.341161	0.258478	0.802223	-0.0209292	-0.0835973	0.136719	0.125927	0.796264	-0.095637	1	0.513933	0.336438	0.407813	-0.329026	-0.274503
HEART COX-2	0.341887	0.564813	0.258415	0.544288	0.487746	-0.0229543	0.245666	-0.382718	-0.244323	0.407949	0.639947	0.626524	0.385608	0.037302	0.132033	0.145093	0.310949	-0.0872624	0.442549	0.228657	0.239108	0.14522	-0.0665601	0.738233	-0.372042	0.316457	-0.309039	-0.132659	0.118981	0.527868	0.369383	0.530048	0.260563	0.010043	-0.0191379	0.109983	0.34975	0.0624099	0.123406	0.0612366	0.104448	0.354433	-0.0517059	0.513933	1	-0.0838899	0.0856346	0.432942	0.241764
HEART MPO	0.131299	-0.0483763	0.345487	0.383586	0.465197	0.58689	-0.39015	0.518438	0.40151	0.344122	-0.119714	-0.0244268	0.389102	-0.24213	0.434876	-0.140467	-0.0228383	0.320727	-0.148288	0.242808	-0.234405	0.0444818	-0.0752941	0.0716315	0.264813	0.0197656	0.288701	-0.527162	0.524986	-0.152665	0.366094	0.499852	-0.465795	0.666568	0.412114	0.604815	0.0547253	0.585083	0.337812	0.698851	-0.199085	0.460809	0.0505474	0.336438	-0.0838899	1	0.603681	-0.427763	-0.573423
PLASMA sPLA2	-0.124979	-0.051786	0.20187	0.430196	0.215942	0.469327	-0.449591	0.358809	0.376372	0.149706	-0.131243	-0.157068	0.244094	-0.0136035	0.340229	-0.0419047	0.244949	0.205662	-0.162988	0.209332	-0.101218	-0.419996	0.693949	0.0131264	0.418611	0.439998	0.334457	-0.68615	0.689559	-0.348215	0.483799	0.506771	-0.549765	0.819558	0.312022	0.603742	0.210419	0.53281	0.411481	0.776988	-0.436162	0.582827	0.315122	0.407813	0.0856346	0.603681	1	-0.655539	-0.19522
PLASMA sP-selectin (ng/mL)	0.0867939	0.0554026	-0.0484097	-0.0745493	-0.324389	-0.109465	0.96992	-0.0372419	-0.168569	0.0015745	0.215234	0.313404	0.615262	0.359939	-0.0572839	-0.475969	-0.319449	-0.0787595	0.35491	0.0737669	0.238931	-0.255715	0.450967	0.355634	0.0102878	0.0650706	-0.266915	0.237986	-0.233245	-0.117123	-0.16339	-0.0501238	0.746224	-0.0122937	-0.712564	-0.0811165	-0.181512	-0.040074	-0.0379988	-0.181331	0.0085312	-0.455214	-0.00227289	-0.329026	0.432942	-0.427763	-0.655539	1	0.470717
PLASMA PAI-1 (ng/mL)	-0.461458	-0.188625	-0.0210551	-0.0543465	-0.39367	-0.0798871	0.180906	-0.261287	-0.0887843	-0.0949685	0.0789603	-0.109083	-0.344359	0.43235	-0.392816	-0.162133	0.027938	-0.477207	-0.107851	-0.0784173	0.00903112	0.413371	0.672174	-0.137879	-0.099286	-0.0951697	-0.664514	0.259754	-0.266346	0.339762	-0.25833	-0.143853	0.732458	-0.346791	-0.000408445	-0.125497	-0.13832	-0.0814465	0.197993	-0.283392	0.112817	-0.235615	0.312614	-0.274503	0.241764	-0.573423	-0.19522	0.470717	1
PLASMA Fibrinogen (ng/mL)	-0.11389	-0.0624065	0.156812	-0.0334848	-0.0156534	0.271909	0.445284	-0.0728859	-0.00717459	0.259327	0.0539039	-0.117785	0.453521	0.283321	0.331775	-0.338394	-0.114915	-0.250435	0.0334718	0.348594	0.157193	0.0106333	0.476503	0.0809704	0.189381	0.0294498	-0.110096	-0.0215524	0.0226916	-0.05134	0.191437	0.180956	-0.0323908	0.312731	-0.244886	0.279403	0.0878064	0.187998	0.0286938	0.250332	-0.406929	0.203645	0.299524	0.110964	0.314163	-0.244594	0.276429	0.538513	0.432578
[truncated: 1 more columns]

## Sheet: Acute p (significance)
	RoB Hsp70/ponceau	Cerebellum Hsp70/ponceau	Hippocampus Hsp70/ponceau	RoB iNOS/ponceau	Cerebellum iNOS/ponceau	Hippocampus iNOS/ponceau	RoB Cyp1b1/ponceau	Cerebellum Cyp1b1/ponceau	Hippocampus Cyp1b1/ponceau	RoB HO-1/ponceau	Cerebellum HO-1/ponceau	Hippocampus HO-1/ponceau	RoB APP/ponceau	Cerebellum APP/ponceau	Hippocampus APP/ponceau	RoB P-APP/APP	Cerebellum P-APP/APP	Hippocampus P-APP/APP	RoB BACE1/ponceau	Cerebellum BACE1/ponceau	Hippocampus BACE1/ponceau	RoB COX2/ponceau	Cerebellum COX2/ponceau	Hippocampus COX2/ponceau	BALF ALP IU/L	BALF LDH mU/mL	BALF cells/mL	BALF % AMs	BALF % PMNs	BALF % Ls	BALF total protein ug/uL	BALF MPO	BALF TAC (Trolox (nmol/ml)/ Tot Pt (mg/mL)	BALF ET-1 (pg/mL)	BALF Hsp70 (ng/mL)	LUNG HO-1	LUNG Cyp1b1	LUNG iNOS	LUNG Hsp70	LUNG COX-2	HEART HO-1	HEART Cyp1b1	HEART iNOS	HEART Hsp70	HEART COX-2	HEART MPO	PLASMA sPLA2	PLASMA sP-selectin (ng/mL)	PLASMA PAI-1 (ng/mL)
RoB Hsp70/ponceau		1.09419e-07	0.37147	0.00826394	3.26526e-05	0.316951	0.996279	0.0892501	5.11826e-05	0.00460042	0.00164552	3.98185e-06	0.0172782	0.000959661	0.213599	0.0206709	0.632302	0.0129472	1.87085e-05	0.656193	0.193637	0.107634	0.409907	0.000242637	0.154851	0.0163103	0.00121663	0.0862244	0.0946758	0.486911	0.0918665	0.00772882	0.63957	0.854616	0.192411	0.727834	0.00226324	0.302935	0.0105123	0.404322	0.256495	0.380963	0.103853	1.19613e-05	0.119389	0.531574	0.610195	0.749258	0.0405539
Cerebellum Hsp70/ponceau	1.09419e-07		0.336547	0.00814624	1.17757e-06	0.234988	0.558517	0.0223272	0.00329867	0.0201583	2.77743e-05	5.76769e-10	0.273253	0.03915	0.982668	0.00610001	0.500787	0.198875	1.43725e-05	0.566353	0.0447702	0.865183	0.75198	0.00019594	0.188951	0.00323922	0.0280369	0.0629033	0.0726511	0.196701	0.224357	0.00108503	0.939121	0.877423	0.0454958	0.913389	0.193505	0.669524	0.0169583	0.726263	0.17134	0.456103	0.316875	0.000344779	0.00616731	0.818378	0.833242	0.838518	0.425782
Hippocampus Hsp70/ponceau	0.37147	0.336547		0.508317	0.193119	0.00343494	0.501494	0.463272	0.361411	0.00443353	0.780192	0.747608	0.271705	0.579032	0.355008	0.985246	0.793052	0.150592	0.204684	0.0103844	0.000819924	0.521056	0.646632	0.452493	0.131183	0.0367563	0.454312	0.00509457	0.00562184	0.789925	0.0380576	0.0797907	0.183811	0.371665	0.952127	0.199108	0.849505	0.0112508	0.133963	0.0100328	0.177258	0.0817132	0.506193	0.043872	0.24557	0.0907343	0.40723	0.858696	0.929791
RoB iNOS/ponceau	0.00826394	0.00814624	0.508317		0.00321268	0.409939	0.176455	0.993447	0.202805	0.0647435	0.0100625	0.00460554	0.0706906	0.237189	0.25066	0.8291	0.238019	0.253553	0.0417124	0.77169	0.117726	0.0453376	0.563718	0.000137934	0.235291	4.34297e-05	0.852386	0.00721787	0.0080953	0.977428	0.192561	9.0738e-05	0.564396	0.0208763	0.0171862	0.0534881	0.0514953	0.723488	0.140523	0.0978022	0.994952	0.0528543	0.317545	0.00936997	0.00882285	0.0583739	0.0659908	0.783785	0.819986
Cerebellum iNOS/ponceau	3.26526e-05	1.17757e-06	0.193119	0.00321268		0.857371	0.185719	0.425819	0.285836	0.00695471	0.00269835	9.97089e-05	0.0452725	0.0161376	0.0755458	0.234468	0.961425	0.0802638	0.042995	0.315828	0.0433625	0.808651	0.241329	0.0166417	0.56822	0.0956352	0.173954	0.127104	0.146977	0.0516415	0.203025	5.50347e-05	0.425695	0.276138	0.00678092	0.267058	0.107386	0.325621	0.15687	0.286022	0.783881	0.00854998	0.523852	4.4744e-07	0.0212959	0.0191163	0.374588	0.220279	0.0859196
Hippocampus iNOS/ponceau	0.316951	0.234988	0.00343494	0.409939	0.857371		0.884872	0.257081	0.0320129	0.0029305	0.346934	0.0514374	0.0712241	0.261451	0.23519	0.0201428	0.268895	0.210547	0.449832	0.000303056	0.0245509	0.130758	0.913001	0.827191	0.484192	0.0934298	0.561532	0.0293029	0.0285396	0.201713	0.00213446	0.0488438	0.266742	0.000723443	0.56589	7.90576e-07	0.80198	0.00505944	0.0393695	4.37668e-07	0.439538	0.00132825	0.0896831	0.315492	0.919238	0.00204275	0.0426369	0.686539	0.737778
RoB Cyp1b1/ponceau	0.996279	0.558517	0.501494	0.176455	0.185719	0.884872		0.719052	0.774251	0.767333	0.978839	0.771699	0.00958324	0.197173	0.85193	0.0398705	0.0563835	0.405295	0.132196	0.529149	0.291491	0.228002	0.0789704	0.724824	0.72753	0.441934	0.39698	0.103346	0.110347	0.655378	0.953429	0.718533	0.317333	0.935921	0.000474359	0.695823	0.435769	0.76725	0.436344	0.449744	0.596204	0.119435	0.609101	0.160873	0.270456	0.053845	0.0534519	5.51794e-10	0.445301
Cerebellum Cyp1b1/ponceau	0.0892501	0.0223272	0.463272	0.993447	0.425819	0.257081	0.719052		0.0368216	0.16156	0.00300254	0.299419	0.713419	0.428677	0.0171198	0.322453	0.174074	0.849103	0.330861	0.0293308	0.960202	0.0028776	0.315241	0.890102	0.310585	0.183206	0.752924	0.875844	0.914015	0.0512046	0.0722097	0.87905	0.990198	0.0367186	0.734521	0.36409	0.739335	0.509588	0.112101	0.077646	0.462653	0.914847	0.999039	0.501324	0.0787539	0.00793028	0.131403	0.891086	0.265819
Hippocampus Cyp1b1/ponceau	5.11826e-05	0.00329867	0.361411	0.202805	0.285836	0.0320129	0.774251	0.0368216		0.0661997	0.00120505	0.00842792	0.96175	0.0246585	0.975551	3.81673e-05	0.433322	0.139853	0.000940504	0.229206	0.0486936	0.672232	0.557008	0.0170878	0.00851485	0.000700162	0.194305	0.750395	0.725163	0.171278	0.462135	0.414182	0.104434	0.150197	0.380432	0.185619	2.0287e-05	9.43469e-05	0.00782054	0.000708783	0.0204167	0.991977	0.993921	0.0188229	0.273169	0.0466587	0.112233	0.532581	0.709725
RoB HO-1/ponceau	0.00460042	0.0201583	0.00443353	0.0647435	0.00695471	0.0029305	0.767333	0.16156	0.0661997		0.00851558	0.175308	0.00819316	0.628223	0.257179	0.187545	0.445678	0.550562	0.115356	0.00057053	0.49104	0.367976	0.779863	0.0398454	0.415992	0.0172225	0.0791904	0.0128438	0.0150852	0.503472	2.03295e-06	0.000162293	0.923422	0.0931456	0.0935237	0.00190468	0.00289302	0.474029	0.778834	0.119159	0.422805	0.000116517	0.226657	1.88878e-06	0.0594703	0.0921016	0.540727	0.995383	0.690433
Cerebellum HO-1/ponceau	0.00164552	2.77743e-05	0.780192	0.0100625	0.00269835	0.346934	0.978839	0.00300254	0.00120505	0.00851558		0.000141145	0.0671679	0.989418	0.128914	0.0131	0.385853	0.0100794	0.107481	0.232467	0.0299321	0.924128	0.808291	7.334e-05	0.156781	0.000602676	0.511669	0.171428	0.192455	0.0913962	0.158669	0.0290561	0.150165	0.697851	0.0717817	0.654445	0.0253986	0.779681	0.182274	0.400596	0.163543	0.5104	0.952882	0.00504097	0.00133878	0.568689	0.59226	0.423394	0.740719
Hippocampus HO-1/ponceau	3.98185e-06	5.76769e-10	0.747608	0.00460554	9.97089e-05	0.0514374	0.771699	0.299419	0.00842792	0.175308	0.000141145		0.228553	0.0616604	0.937328	0.0274794	0.638102	0.0683934	0.000182676	0.538054	0.0170715	0.508791	0.586405	1.56746e-06	0.313082	0.00298599	0.231196	0.205299	0.227183	0.153299	0.863925	0.00325643	0.273702	0.917265	0.1209	0.538142	0.191529	0.725919	0.0862238	0.452912	0.143068	0.871793	0.139519	0.00401685	0.0018095	0.907733	0.520765	0.237207	0.647102
RoB APP/ponceau	0.0172782	0.273253	0.271705	0.0706906	0.0452725	0.0712241	0.00958324	0.713419	0.96175	0.00819316	0.0671679	0.228553		0.414388	0.228436	0.199176	0.333496	0.0267597	0.379535	0.000826383	0.859853	0.429488	0.766789	0.00974282	0.416934	0.375156	0.393019	0.0721172	0.0719577	0.453824	0.00422031	0.0391215	0.204455	0.00465851	0.178463	0.0192952	0.278145	0.0275523	0.607352	0.0723514	0.154251	0.126427	0.962441	0.0849931	0.076334	0.0545496	0.313892	0.0111852	0.137074
Cerebellum APP/ponceau	0.000959661	0.03915	0.579032	0.237189	0.0161376	0.261451	0.197173	0.428677	0.0246585	0.628223	0.989418	0.0616604	0.414388		0.00544593	0.0104232	0.483314	0.462795	0.000494572	0.00382424	0.163685	0.75976	0.452707	0.541784	0.241014	0.86403	0.0903979	0.833271	0.807253	0.183928	0.997438	0.192884	0.200209	0.868316	0.19568	0.216279	0.0309327	0.103102	0.0337417	0.325884	0.553163	0.269747	0.125909	0.00471844	0.869097	0.243565	0.955921	0.170877	0.0569312
Hippocampus APP/ponceau	0.213599	0.982668	0.355008	0.25066	0.0755458	0.23519	0.85193	0.0171198	0.975551	0.257179	0.128914	0.937328	0.228436	0.00544593		0.959556	0.45182	0.636216	0.232256	0.689923	0.635239	0.508212	0.662154	0.440459	0.346737	0.543366	0.85112	0.84611	0.848486	0.984874	0.191846	0.0717135	0.0236939	0.01861	0.818148	0.263106	0.0359272	0.709367	0.969116	0.294302	0.191536	0.00291556	0.584857	0.0240358	0.558067	0.0298188	0.154077	0.833105	0.0866634
RoB P-APP/APP	0.0206709	0.00610001	0.985246	0.8291	0.234468	0.0201428	0.0398705	0.322453	3.81673e-05	0.187545	0.0131	0.0274794	0.199176	0.0104232	0.959556		0.00439116	0.113026	0.0365528	0.183023	0.655534	0.226113	0.398048	0.0902899	0.0945738	0.0244092	0.107323	0.353791	0.375307	0.24739	0.332654	0.556486	0.787197	0.176228	0.0593839	0.18915	0.00221232	0.0208796	0.104843	0.0216101	0.35836	0.478557	0.818232	0.0126332	0.519417	0.503043	0.864749	0.0623733	0.494649
Cerebellum P-APP/APP	0.632302	0.500787	0.793052	0.238019	0.961425	0.268895	0.0563835	0.174074	0.433322	0.445678	0.385853	0.638102	0.333496	0.483314	0.45182	0.00439116		0.564497	0.427005	0.0758741	0.829675	0.020897	0.923682	0.0142865	0.292499	0.132021	0.179175	0.3322	0.327015	0.535	0.779875	0.606617	0.714003	0.843391	0.86838	0.408611	0.23632	0.387574	0.0206936	0.735452	0.0436347	0.906218	0.735239	0.960964	0.158969	0.913711	0.312146	0.227793	0.906924
Hippocampus P-APP/APP	0.0129472	0.198875	0.150592	0.253553	0.0802638	0.210547	0.405295	0.849103	0.139853	0.550562	0.0100794	0.0683934	0.0267597	0.462795	0.636216	0.113026	0.564497		0.7314	0.675921	0.259509	0.084511	0.353516	0.0460716	0.427372	0.0594677	0.0194615	0.149094	0.155985	0.754557	0.733193	0.7975	0.306211	0.671739	0.256542	0.945157	0.0527098	0.68344	0.350889	0.720183	0.528037	0.968101	0.32961	0.0993963	0.699391	0.118015	0.398287	0.771868	0.0333658
RoB BACE1/ponceau	1.87085e-05	1.43725e-05	0.204684	0.0417124	0.042995	0.449832	0.132196	0.330861	0.000940504	0.115356	0.107481	0.000182676	0.379535	0.000494572	0.232256	0.0365528	0.427005	0.7314		0.380335	0.137901	0.923858	0.55753	0.0038424	0.11146	0.0345285	0.110702	0.377941	0.388372	0.841454	0.246387	0.0101247	0.867508	0.606799	0.96419	0.560737	0.126551	0.117497	0.122801	0.403412	0.185118	0.747265	0.433521	0.0239659	0.0391633	0.479315	0.504965	0.177372	0.650843
Cerebellum BACE1/ponceau	0.656193	0.566353	0.0103844	0.77169	0.315828	0.000303056	0.529149	0.0293308	0.229206	0.00057053	0.232467	0.538054	0.000826383	0.00382424	0.689923	0.183023	0.0758741	0.675921	0.380335		0.0410044	0.401006	0.434991	0.468042	0.509547	0.00390948	0.33519	0.0140902	0.0138427	0.225503	0.00100854	0.166184	0.29928	0.091867	0.99158	0.00248204	0.537774	0.00430817	0.427468	0.00562621	0.481116	0.0663635	0.439012	0.344814	0.306056	0.242207	0.389735	0.786005	0.742444
Hippocampus BACE1/ponceau	0.193637	0.0447702	0.000819924	0.117726	0.0433625	0.0245509	0.291491	0.960202	0.0486936	0.49104	0.0299321	0.0170715	0.859853	0.163685	0.635239	0.655534	0.829675	0.259509	0.137901	0.0410044		0.503382	0.657177	0.582765	0.11687	0.757353	0.710912	0.0461602	0.04326	0.0925109	0.179909	0.226505	0.234741	0.863245	0.312547	0.648932	0.421769	0.0591015	0.0064673	0.116085	0.100852	0.818399	0.586029	0.581252	0.283858	0.259393	0.680113	0.372819	0.969856
RoB COX2/ponceau	0.107634	0.865183	0.521056	0.0453376	0.808651	0.130758	0.228002	0.0028776	0.672232	0.367976	0.924128	0.508791	0.429488	0.75976	0.508212	0.226113	0.020897	0.084511	0.923858	0.401006	0.503382		0.534924	0.155846	0.115987	0.100163	0.114782	0.0782706	0.0735885	0.114082	0.855969	0.401917	0.00348086	0.796766	0.164939	0.12457	0.691905	0.668256	0.968781	0.770491	0.00210482	0.33304	0.0947587	0.879804	0.60558	0.860877	0.13488	0.447884	0.125634
Cerebellum COX2/ponceau	0.409907	0.75198	0.646632	0.563718	0.241329	0.913001	0.0789704	0.315241	0.557008	0.779863	0.808291	0.586405	0.766789	0.452707	0.662154	0.398048	0.923682	0.353516	0.55753	0.434991	0.657177	0.534924		0.709164	0.619519		0.823376	0.25216	0.253142	0.350415	0.862737	0.6043	0.973358	0.299476	0.253569	0.703911	0.9146	0.443386	0.634221	0.104022	0.555853	0.591849	0.890302	0.5746	0.864904	0.847335	0.0837045	0.309827	0.098106
Hippocampus COX2/ponceau	0.000242637	0.00019594	0.452493	0.000137934	0.0166417	0.827191	0.724824	0.890102	0.0170878	0.0398454	7.334e-05	1.56746e-06	0.00974282	0.541784	0.440459	0.0902899	0.0142865	0.0460716	0.0038424	0.468042	0.582765	0.155846	0.709164		0.0843188	6.55361e-05	0.294487	0.00327907	0.00328523	0.17554	0.242185	0.0198407	0.507	0.4454	0.484406	0.755513	0.0649022	0.897304	0.841129	0.674815	0.93567	0.908138	0.33325	0.0114694	0.000307495	0.751413	0.961519	0.193292	0.597693
BALF ALP IU/L	0.154851	0.188951	0.131183	0.235291	0.56822	0.484192	0.72753	0.310585	0.00851485	0.415992	0.156781	0.313082	0.416934	0.241014	0.346737	0.0945738	0.292499	0.427372	0.11146	0.509547	0.11687	0.115987	0.619519	0.0843188		0.712628	0.445447	0.260204	0.248968	0.116262	0.637962	0.780039	0.120641	0.250915	0.336303	0.506524	0.472624	0.00360545	0.086398	0.0756331	0.0103285	0.917155	0.798445	0.80918	0.0881948	0.200804	0.0662158	0.969836	0.677072
BALF LDH mU/mL	0.0163103	0.00323922	0.0367563	4.34297e-05	0.0956352	0.0934298	0.441934	0.183206	0.000700162	0.0172225	0.000602676	0.00298599	0.375156	0.86403	0.543366	0.0244092	0.132021	0.0594677	0.0345285	0.00390948	0.757353	0.100163		6.55361e-05	0.712628		0.108164	4.24946e-05	4.5875e-05	0.18962	0.53412	0.0274621	0.710143	0.138965	0.132532	0.0192431	0.777226	0.0727591	0.630036	0.0187889	0.959011	0.846073	0.806829	0.330506	0.29215	0.94208	0.132429	0.867906	0.757119
BALF cells/mL	0.00121663	0.0280369	0.454312	0.852386	0.173954	0.561532	0.39698	0.752924	0.194305	0.0791904	0.511669	0.231196	0.393019	0.0903979	0.85112	0.107323	0.179175	0.0194615	0.110702	0.33519	0.710912	0.114782	0.823376	0.294487	0.445447	0.108164		0.00510758	0.00486932	0.0893331	0.0730721	0.0895868	0.043942	0.0860768	0.131858	0.437178	0.246438	0.922665	0.0693513	0.40578	0.844575	0.258908	0.409111	0.0190207	0.16168	0.161629	0.149493	0.317631	0.00139346
BALF % AMs	0.0862244	0.0629033	0.00509457	0.00721787	0.127104	0.0293029	0.103346	0.875844	0.750395	0.0128438	0.171428	0.205299	0.0721172	0.833271	0.84611	0.353791	0.3322	0.149094	0.377941	0.0140902	0.0461602	0.0782706	0.25216	0.00327907	0.260204	4.24946e-05	0.00510758		0	0.034623	0.0124111	0.0101042	0.121148	0.00618011	0.0544967	0.0174089	0.869163	0.00391993	0.159873	0.000870852	0.147677	0.204541	0.884537	0.0452631	0.566485	0.0081214	0.00117959	0.393036	0.282846
BALF % PMNs	0.0946758	0.0726511	0.00562184	0.0080953	0.146977	0.0285396	0.110347	0.914015	0.725163	0.0150852	0.192455	0.227183	0.0719577	0.807253	0.848486	0.375307	0.327015	0.155985	0.388372	0.0138427	0.04326	0.0735885	0.253142	0.00328523	0.248968	4.5875e-05	0.00486932	0		0.0258096	0.0135638	0.012012	0.116104	0.00571408	0.0619684	0.0179145	0.827524	0.00403522	0.150045	0.000831111	0.139682	0.222222	0.889464	0.055681	0.607474	0.00843676	0.00108919	0.402809	0.270366
BALF % Ls	0.486911	0.196701	0.789925	0.977428	0.0516415	0.201713	0.655378	0.0512046	0.171278	0.503472	0.0913962	0.153299	0.453824	0.183928	0.984874	0.24739	0.535	0.754557	0.841454	0.225503	0.0925109	0.114082	0.350415	0.17554	0.116262	0.18962	0.0893331	0.034623	0.0258096		0.945067	0.553993	0.235916	0.0540896	0.364722	0.450103	0.0246757	0.371669	0.0708524	0.0989533	0.147348	0.203061	0.875861	0.0349886	0.0139128	0.476362	0.144023	0.67763	0.154679
BALF total protein ug/uL	0.0918665	0.224357	0.0380576	0.192561	0.203025	0.00213446	0.953429	0.0722097	0.462135	2.03295e-06	0.158669	0.863925	0.00422031	0.997438	0.191846	0.332654	0.779875	0.733193	0.246387	0.00100854	0.179909	0.855969	0.862737	0.242185	0.637962	0.53412	0.0730721	0.0124111	0.0135638	0.945067		0.0017574	0.106822	0.00371533	0.632002	0.00070184	0.00122877	0.373037	0.719741	0.0732308	0.974164	2.4938e-06	0.295711	0.000316781	0.0906715	0.0718872	0.0306709	0.545423	0.271463
BALF MPO	0.00772882	0.00108503	0.0797907	9.0738e-05	5.50347e-05	0.0488438	0.718533	0.87905	0.414182	0.000162293	0.0290561	0.00325643	0.0391215	0.192884	0.0717135	0.556486	0.606617	0.7975	0.0101247	0.166184	0.226505	0.401917	0.6043	0.0198407	0.780039	0.0274621	0.0895868	0.0101042	0.012012	0.553993	0.0017574		0.939757	0.000393639	0.00603139	0.000596421	0.0494716	0.217582	0.955038	0.0279038	0.277739	0.000701695	0.297437	7.75772e-05	0.0111689	0.0109498	0.0225869	0.853742	0.545133
BALF TAC (Trolox (nmol/ml)/ Tot Pt (mg/mL)	0.63957	0.939121	0.183811	0.564396	0.425695	0.266742	0.317333	0.990198	0.104434	0.923422	0.150165	0.273702	0.204455	0.200209	0.0236939	0.787197	0.714003	0.306211	0.867508	0.29928	0.234741	0.00348086	0.973358	0.507	0.120641	0.710143	0.043942	0.121148	0.116104	0.235916	0.106822	0.939757		0.0349483	0.431507	0.322789	0.644463	0.0685996	0.820504	0.0388462	0.00105628	0.18989	0.554821	0.684621	0.241528	0.0189423	0.0120337	0.000900487	0.000240311
BALF ET-1 (pg/mL)	0.854616	0.877423	0.371665	0.0208763	0.276138	0.000723443	0.935921	0.0367186	0.150197	0.0931456	0.697851	0.917265	0.00465851	0.868316	0.01861	0.176228	0.843391	0.671739	0.606799	0.091867	0.863245	0.796766	0.299476	0.4454	0.250915	0.138965	0.0860768	0.00618011	0.00571408	0.0540896	0.00371533	0.000393639	0.0349483		0.340698	3.0703e-07	0.653433	0.0142519	0.193247	2.37654e-05	0.226867	0.00737812	0.0461084	0.207576	0.96462	0.00027441	9.8027e-06	0.963958	0.13414
BALF Hsp70 (ng/mL)	0.192411	0.0454958	0.952127	0.0171862	0.00678092	0.56589	0.000474359	0.734521	0.380432	0.0935237	0.0717817	0.1209	0.178463	0.19568	0.818148	0.0593839	0.86838	0.256542	0.96419	0.99158	0.312547	0.164939	0.253569	0.484406	0.336303	0.132532	0.131858	0.0544967	0.0619684	0.364722	0.632002	0.00603139	0.431507	0.340698		0.0946273	0.721721	0.620584	0.37358	0.306458	0.0690357	0.25319	0.437873	0.0951217	0.932633	0.0406514	0.18048	0.00195048	0.998636
LUNG HO-1	0.727834	0.913389	0.199108	0.0534881	0.267058	7.90576e-07	0.695823	0.36409	0.185619	0.00190468	0.654445	0.538142	0.0192952	0.216279	0.263106	0.18915	0.408611	0.945157	0.560737	0.00248204	0.648932	0.12457	0.703911	0.755513	0.506524	0.0192431	0.437178	0.0174089	0.0179145	0.450103	0.00070184	0.000596421	0.322789	3.0703e-07	0.0946273		0.709031	0.00712779	0.124675	5.60369e-06	0.912448	0.00165142	0.00132195	0.202323	0.61738	0.00106399	0.00482102	0.765216	0.587794
LUNG Cyp1b1	0.00226324	0.193505	0.849505	0.0514953	0.107386	0.80198	0.435769	0.739335	2.0287e-05	0.00289302	0.0253986	0.191529	0.278145	0.0309327	0.0359272	0.00221232	0.23632	0.0527098	0.126551	0.537774	0.421769	0.691905	0.9146	0.0649022	0.472624	0.777226	0.246438	0.869163	0.827524	0.0246757	0.00122877	0.0494716	0.644463	0.653433	0.721721	0.709031		0.0432958	0.863258	0.28274	0.459655	6.13288e-05	0.941275	4.84859e-07	0.093868	0.786308	0.359916	0.485669	0.5393
LUNG iNOS	0.302935	0.669524	0.0112508	0.723488	0.325621	0.00505944	0.76725	0.509588	9.43469e-05	0.474029	0.779681	0.725919	0.0275523	0.103102	0.709367	0.0208796	0.387574	0.68344	0.117497	0.00430817	0.0591015	0.668256	0.443386	0.897304	0.00360545	0.0727591	0.922665	0.00391993	0.00403522	0.371669	0.373037	0.217582	0.0685996	0.0142519	0.620584	0.00712779	0.0432958		0.0384681	7.21051e-07	0.0171898	0.598821	0.696834	0.917474	0.772042	0.00134779	0.0128886	0.878632	0.718609
LUNG Hsp70	0.0105123	0.0169583	0.133963	0.140523	0.15687	0.0393695	0.436344	0.112101	0.00782054	0.778834	0.182274	0.0862238	0.607352	0.0337417	0.969116	0.104843	0.0206936	0.350889	0.122801	0.427468	0.0064673	0.968781	0.634221	0.841129	0.086398	0.630036	0.0693513	0.159873	0.150045	0.0708524	0.719741	0.955038	0.820504	0.193247	0.37358	0.124675	0.863258	0.0384681		0.025883	0.0347759	0.419387	0.0939922	0.678466	0.565636	0.0848267	0.0638458	0.884876	0.3771
LUNG COX-2	0.404322	0.726263	0.0100328	0.0978022	0.286022	4.37668e-07	0.449744	0.077646	0.000708783	0.119159	0.400596	0.452912	0.0723514	0.325884	0.294302	0.0216101	0.735452	0.720183	0.403412	0.00562621	0.116085	0.770491	0.104022	0.674815	0.0756331	0.0187889	0.40578	0.000870852	0.000831111	0.0989533	0.0732308	0.0279038	0.0388462	2.37654e-05	0.306458	5.60369e-06	0.28274	7.21051e-07	0.025883		0.0751474	0.0615538	0.493811	0.505421	0.781348	7.146e-05	5.58011e-05	0.501525	0.213184
HEART HO-1	0.256495	0.17134	0.177258	0.994952	0.783881	0.439538	0.596204	0.462653	0.0204167	0.422805	0.163543	0.143068	0.154251	0.553163	0.191536	0.35836	0.0436347	0.528037	0.185118	0.481116	0.100852	0.00210482	0.555853	0.93567	0.0103285	0.959011	0.844575	0.147677	0.139682	0.147348	0.974164	0.277739	0.00105628	0.226867	0.0690357	0.912448	0.459655	0.0171898	0.0347759	0.0751474		0.743972	0.793234	0.531397	0.627178	0.319475	0.0480846	0.974076	0.617166
HEART Cyp1b1	0.380963	0.456103	0.0817132	0.0528543	0.00854998	0.00132825	0.119435	0.914847	0.991977	0.000116517	0.5104	0.871793	0.126427	0.269747	0.00291556	0.478557	0.906218	0.968101	0.747265	0.0663635	0.818399	0.33304	0.591849	0.908138	0.917155	0.846073	0.258908	0.204541	0.222222	0.203061	2.4938e-06	0.000701695	0.18989	0.00737812	0.25319	0.00165142	6.13288e-05	0.598821	0.419387	0.0615538	0.743972		0.11833	6.78691e-07	0.0892553	0.0155628	0.00555823	0.0663429	0.291161
HEART iNOS	0.103853	0.316875	0.506193	0.317545	0.523852	0.0896831	0.609101	0.999039	0.993921	0.226657	0.952882	0.139519	0.962441	0.125909	0.584857	0.818232	0.735239	0.32961	0.433521	0.439012	0.586029	0.0947587	0.890302	0.33325	0.798445	0.806829	0.409111	0.884537	0.889464	0.875861	0.295711	0.297437	0.554821	0.0461084	0.437873	0.00132195	0.941275	0.696834	0.0939922	0.493811	0.793234	0.11833		0.635129	0.810374	0.802291	0.164105	0.993092	0.156631
HEART Hsp70	1.19613e-05	0.000344779	0.043872	0.00936997	4.4744e-07	0.315492	0.160873	0.501324	0.0188229	1.88878e-06	0.00504097	0.00401685	0.0849931	0.00471844	0.0240358	0.0126332	0.960964	0.0993963	0.0239659	0.344814	0.581252	0.879804	0.5746	0.0114694	0.80918	0.330506	0.0190207	0.0452631	0.055681	0.0349886	0.000316781	7.75772e-05	0.684621	0.207576	0.0951217	0.202323	4.84859e-07	0.917474	0.678466	0.505421	0.531397	6.78691e-07	0.635129		0.0101996	0.0861819	0.066488	0.19721	0.216348
HEART COX-2	0.119389	0.00616731	0.24557	0.00882285	0.0212959	0.919238	0.270456	0.0787539	0.273169	0.0594703	0.00133878	0.0018095	0.076334	0.869097	0.558067	0.519417	0.158969	0.699391	0.0391633	0.306056	0.283858	0.60558	0.864904	0.000307495	0.0881948	0.29215	0.16168	0.566485	0.607474	0.0139128	0.0906715	0.0111689	0.241528	0.96462	0.932633	0.61738	0.093868	0.772042	0.565636	0.781348	0.627178	0.0892553	0.810374	0.0101996		0.696741	0.712071	0.122034	0.278382
HEART MPO	0.531574	0.818378	0.0907343	0.0583739	0.0191163	0.00204275	0.053845	0.00793028	0.0466587	0.0921016	0.568689	0.907733	0.0545496	0.243565	0.0298188	0.503043	0.913711	0.118015	0.479315	0.242207	0.259393	0.860877	0.847335	0.751413	0.200804	0.94208	0.161629	0.0081214	0.00843676	0.476362	0.0718872	0.0109498	0.0189423	0.00027441	0.0406514	0.00106399	0.786308	0.00134779	0.0848267	7.146e-05	0.319475	0.0155628	0.802291	0.0861819	0.696741		0.0037596	0.0867437	0.00527117
PLASMA sPLA2	0.610195	0.833242	0.40723	0.0659908	0.374588	0.0426369	0.0534519	0.131403	0.112233	0.540727	0.59226	0.520765	0.313892	0.955921	0.154077	0.864749	0.312146	0.398287	0.504965	0.389735	0.680113	0.13488	0.0837045	0.961519	0.0662158	0.132429	0.149493	0.00117959	0.00108919	0.144023	0.0306709	0.0225869	0.0120337	9.8027e-06	0.18048	0.00482102	0.359916	0.0128886	0.0638458	5.58011e-05	0.0480846	0.00555823	0.164105	0.066488	0.712071	0.0037596		0.0149957	0.396419
PLASMA sP-selectin (ng/mL)	0.749258	0.838518	0.858696	0.783785	0.220279	0.686539	5.51794e-10	0.891086	0.532581	0.995383	0.423394	0.237207	0.0111852	0.170877	0.833105	0.0623733	0.227793	0.771868	0.177372	0.786005	0.372819	0.447884	0.309827	0.193292	0.969836	0.867906	0.317631	0.393036	0.402809	0.67763	0.545423	0.853742	0.000900487	0.963958	0.00195048	0.765216	0.485669	0.878632	0.884876	0.501525	0.974076	0.0663429	0.993092	0.19721	0.122034	0.0867437	0.0149957		0.0893606
PLASMA PAI-1 (ng/mL)	0.0405539	0.425782	0.929791	0.819986	0.0859196	0.737778	0.445301	0.265819	0.709725	0.690433	0.740719	0.647102	0.137074	0.0569312	0.0866634	0.494649	0.906924	0.0333658	0.650843	0.742444	0.969856	0.125634	0.098106	0.597693	0.677072	0.757119	0.00139346	0.282846	0.270366	0.154679	0.271463	0.545133	0.000240311	0.13414	0.998636	0.587794	0.5393	0.718609	0.3771	0.213184	0.617166	0.291161	0.156631	0.216348	0.278382	0.00527117	0.396419	0.0893606
PLASMA Fibrinogen (ng/mL)	0.6138	0.782629	0.485858	0.882397	0.944879	0.220897	0.0378263	0.747196	0.974721	0.243847	0.81169	0.601645	0.0340151	0.201357	0.131445	0.123459	0.610593	0.260967	0.882443	0.111846	0.484787	0.967692	0.279681	0.741761	0.386785	0.913785	0.617019	0.924157	0.920159	0.820503	0.381555	0.408637	0.883356	0.146251	0.260084	0.207929	0.690341	0.390326	0.896596	0.26117	0.0539703	0.351337	0.16499	0.614226	0.177348	0.260671	0.238084	0.0313886	0.0567859
[truncated: 1 more columns]

## Sheet: Acute Heatmap
r	RoB Hsp70/ponceau	Cerebellum Hsp70/ponceau	Hippocampus Hsp70/ponceau	RoB iNOS/ponceau	Cerebellum iNOS/ponceau	Hippocampus iNOS/ponceau	RoB Cyp1b1/ponceau	Cerebellum Cyp1b1/ponceau	Hippocampus Cyp1b1/ponceau	RoB HO-1/ponceau	Cerebellum HO-1/ponceau	Hippocampus HO-1/ponceau	RoB APP/ponceau	Cerebellum APP/ponceau	Hippocampus APP/ponceau	RoB P-APP/APP	Cerebellum P-APP/APP	Hippocampus P-APP/APP	RoB BACE1/ponceau	Cerebellum BACE1/ponceau	Hippocampus BACE1/ponceau	RoB COX2/ponceau	Cerebellum COX2/ponceau	Hippocampus COX2/ponceau	BALF ALP IU/L	BALF LDH mU/mL	BALF cells/mL	BALF % AMs	BALF % PMNs	BALF % Ls	BALF total protein ug/uL	BALF MPO	BALF TAC (Trolox (nmol/ml)/ Tot Pt (mg/mL)	BALF ET-1 (pg/mL)	BALF Hsp70 (ng/mL)	LUNG HO-1	LUNG Cyp1b1	LUNG iNOS	LUNG Hsp70	LUNG COX-2	HEART HO-1	HEART Cyp1b1	HEART iNOS	HEART Hsp70	HEART COX-2	HEART MPO	PLASMA sPLA2	PLASMA sP-selectin (ng/mL)	PLASMA PAI-1 (ng/mL)
RoB Hsp70/ponceau	1	0.784219		0.45879	0.665257				-0.708472	0.537814	0.586302	0.771297	0.418015	-0.555729		0.407337		0.480605	0.679852					0.705794		0.607459	0.620493					0.529971					0.582195		-0.502257					0.756817					-0.461458
Cerebellum Hsp70/ponceau	0.784219	1		0.459537	0.741905			-0.402644	-0.554311	0.4529	0.725168	0.896593		-0.366409		0.47427			0.686489		0.396758			0.712977		0.706445	0.448244					0.625318			0.411915				-0.472942					0.658544	0.564813
Hippocampus Hsp70/ponceau			1			0.552347				0.539688										0.493629	-0.615365					0.542292		-0.552715	0.54748		0.42574							0.498243		0.514908				0.406286
RoB iNOS/ponceau	0.45879	0.459537		1	0.50482						0.495449	0.537758							0.362072			-0.41219		0.724332		0.857687		-0.533812	0.527345			0.713474		0.4687	0.481574									0.508954	0.544288
Cerebellum iNOS/ponceau	0.665257	0.741905		0.50482	1					0.516106	0.563884	0.688866	0.356389	-0.421998					0.359981		0.399183			0.504524								0.728091			0.53728							0.514193		0.822731	0.487746	0.465197
Hippocampus iNOS/ponceau			0.552347			1			0.421437	0.559985						-0.45295				0.652504	-0.439828							-0.445077	0.446973		0.595612	0.406267		0.64179		0.823022		0.542736	0.414535	0.833038		0.605868				0.58689	0.469327
RoB Cyp1b1/ponceau							1						0.450977			-0.365167																			-0.657991													0.96992
Cerebellum Cyp1b1/ponceau		-0.402644						1	0.411345		-0.558829				0.46338					-0.385508		0.581523												0.428452												0.518438
Hippocampus Cyp1b1/ponceau	-0.708472	-0.554311				0.421437		0.411345	1		-0.599642	-0.505518		0.439533		-0.716631			-0.609856		-0.390303			-0.502762	0.524457	-0.774423											-0.743826	0.701189	0.519218	0.642598	-0.460869			-0.466207		0.40151
RoB HO-1/ponceau	0.537814	0.4529	0.539688		0.516106	0.559985				1	0.504938		0.507096							0.629454				0.441182		0.603476		-0.500008	0.489947		0.805632	0.695297				0.60082	0.570657					0.694702		0.796674
Cerebellum HO-1/ponceau	0.586302	0.725168		0.495449	0.563884			-0.558829	-0.599642	0.504938	1	0.67802				0.479899		0.495352			0.426185			0.743477		0.780066						0.445686					0.446118							0.542926	0.639947
Hippocampus HO-1/ponceau	0.771297	0.896593		0.537758	0.688866				-0.505518		0.67802	1				0.432134			0.669673		0.463559			0.832193		0.710596						0.575501												0.554554	0.626524
RoB APP/ponceau	0.418015				0.356389		0.450977			0.507096			1					0.433962		0.561508				0.538371							0.562496	0.423639		0.557401		0.473969		0.440459										0.615262
Cerebellum APP/ponceau	-0.555729	-0.366409			-0.421998				0.439533					1	-0.529121	-0.446466			-0.580582	0.496787																	-0.432256		0.425969					-0.546354
Hippocampus APP/ponceau								0.46338						-0.529121	1																		-0.460062	0.476363			0.421361					0.570285		0.449902		0.434876
RoB P-APP/APP	0.407337	0.47427				-0.45295	-0.365167		-0.716631		0.479899	0.432134		-0.446466		1	0.490275		0.371044							0.576712											0.583243	-0.459382		-0.466364				0.491282
Cerebellum P-APP/APP																0.490275	1					0.468633		0.514516															0.459976		-0.406704
Hippocampus P-APP/APP	0.480605										0.495352		0.433962					1						0.429478			0.473399																						-0.477207
RoB BACE1/ponceau	0.679852	0.686489		0.362072	0.359981				-0.609856			0.669673		-0.580582		0.371044			1					0.590089		0.547778						0.514369												0.450101	0.442549
Cerebellum BACE1/ponceau			0.493629			0.652504		-0.385508		0.629454			0.561508	0.496787						1	-0.403388					0.696588		-0.494251	0.49536		0.628358					0.588576		0.551013		0.547438
Hippocampus BACE1/ponceau		0.396758	-0.615365		0.399183	-0.439828			-0.390303		0.426185	0.463559								-0.403388	1							0.410769	-0.415871										-0.529682
RoB COX2/ponceau				-0.41219				0.581523									0.468633					1											0.666503								0.675254
Cerebellum COX2/ponceau																							1			0
Hippocampus COX2/ponceau	0.705794	0.712977		0.724332	0.504524				-0.502762	0.441182	0.743477	0.832193	0.538371				0.514516	0.429478	0.590089					1		0.882313		-0.610658	0.610564			0.503955												0.528407	0.738233
BALF ALP IU/L									0.524457																1													0.559944			-0.503293
BALF LDH mU/mL	0.607459	0.706445	0.542292	0.857687					-0.774423	0.603476	0.780066	0.710596				0.576712			0.547778	0.696588			0	0.882313		1		-0.858191	0.856412			0.549503				0.577135				0.578912
BALF cells/mL	0.620493	0.448244																0.473399									1	-0.552581	0.555091				-0.406163											0.465525					-0.664514
BALF % AMs			-0.552715	-0.533812		-0.445077				-0.500008										-0.494251	0.410769			-0.610658		-0.858191	-0.552581	1	-0.999716	0.432857	-0.502114	-0.514489		-0.542367		-0.4908		-0.566254		-0.645916				-0.41232		-0.527162	-0.68615
BALF % PMNs			0.54748	0.527345		0.446973				0.489947										0.49536	-0.415871			0.610564		0.856412	0.555091	-0.999716	1	-0.454105	0.496629	0.504111		0.546607		0.488904		0.564784		0.647811						0.524986	0.689559
BALF % Ls																												0.432857	-0.454105	1							0.457246							0.432073	0.527868
BALF total protein ug/uL			0.42574			0.595612				0.805632			0.562496							0.628358								-0.502114	0.496629		1	0.593657		0.558455		0.642985	0.609179					0.791172		0.661548			0.483799
BALF MPO	0.529971	0.625318		0.713474	0.728091	0.406267				0.695297	0.445686	0.575501	0.423639						0.514369					0.503955		0.549503		-0.514489	0.504111		0.593657	1		0.653776	0.533444	0.649317	0.396911			0.448584		0.631982		0.707058	0.530048	0.499852	0.506771
BALF TAC (Trolox (nmol/ml)/ Tot Pt (mg/mL)															-0.460062							0.666503					-0.406163						1	-0.423397						-0.424179	0.615509					-0.465795	-0.549765	0.746224	0.732458
BALF ET-1 (pg/mL)				0.4687		0.64179		0.428452					0.557401		0.476363													-0.542367	0.546607		0.558455	0.653776	-0.423397	1		0.838746		0.483888		0.750733		0.52246	0.402435			0.666568	0.819558
BALF Hsp70 (ng/mL)		0.411915		0.481574	0.53728		-0.657991																									0.533444			1											0.412114		-0.712564
LUNG HO-1						0.823022				0.60082			0.473969							0.588576						0.577135		-0.4908	0.488904		0.642985	0.649317		0.838746		1		0.51477		0.77417		0.586145	0.595737			0.604815	0.603742
LUNG Cyp1b1	0.582195								-0.743826	0.570657	0.446118			-0.432256	0.421361	0.583243														0.457246	0.609179	0.396911					1	-0.391747				0.693109		0.802223
LUNG iNOS			0.498243			0.542736			0.701189				0.440459			-0.459382				0.551013					0.559944			-0.566254	0.564784					0.483888		0.51477	-0.391747	1	0.400445	0.804713	-0.454658					0.585083	0.53281
LUNG Hsp70	-0.502257	-0.472942				0.414535			0.519218					0.425969			0.459976				-0.529682																	0.400445	1	0.436242	-0.407705
LUNG COX-2			0.514908			0.833038			0.642598							-0.466364				0.547438						0.578912		-0.645916	0.647811			0.448584	-0.424179	0.750733		0.77417		0.804713	0.436242	1						0.698851	0.776988
HEART HO-1									-0.460869								-0.406704					0.675254			-0.503293								0.615509					-0.454658	-0.407705		1						-0.436162
HEART Cyp1b1					0.514193	0.605868				0.694702					0.570285																0.791172	0.631982		0.52246		0.586145	0.693109					1		0.796264		0.460809	0.582827
HEART iNOS																																		0.402435		0.595737							1
HEART Hsp70	0.756817	0.658544	0.406286	0.508954	0.822731				-0.466207	0.796674	0.542926	0.554554		-0.546354	0.449902	0.491282			0.450101					0.528407			0.465525	-0.41232		0.432073	0.661548	0.707058					0.802223					0.796264		1	0.513933
HEART COX-2		0.564813		0.544288	0.487746						0.639947	0.626524							0.442549					0.738233						0.527868		0.530048												0.513933	1
HEART MPO					0.465197	0.58689		0.518438	0.40151						0.434876													-0.527162	0.524986			0.499852	-0.465795	0.666568	0.412114	0.604815		0.585083		0.698851		0.460809				1	0.603681		-0.573423
PLASMA sPLA2						0.469327																						-0.68615	0.689559		0.483799	0.506771	-0.549765	0.819558		0.603742		0.53281		0.776988	-0.436162	0.582827				0.603681	1	-0.655539
PLASMA sP-selectin (ng/mL)							0.96992						0.615262																				0.746224		-0.712564												-0.655539	1
PLASMA PAI-1 (ng/mL)	-0.461458																	-0.477207									-0.664514						0.732458													-0.573423			1
PLASMA Fibrinogen (ng/mL)							0.445284						0.453521																																			0.538513
[truncated: 1 more columns]

## Sheet: Sub-acute r (correlations)
	RoB Hsp70/ponceau	Cerebellum Hsp70/ponceau	Hippocampus Hsp70/ponceau	RoB iNOS/ponceau	Cerebellum iNOS/ponceau	Hippocampus iNOS/ponceau	RoB Cyp1b1/ponceau	Cerebellum Cyp1b1/ponceau	Hippocampus Cyp1b1/ponceau	RoB APP/ponceau	Cerebellum APP/ponceau	Hippocampus APP/ponceau	RoB P-APP/APP	Cerebellum P-APP/APP	Hippocampus P-APP/APP	RoB BACE1/ponceau	Cerebellum BACE1/ponceau	Hippocampus BACE1/ponceau	RoB HO-1/ponceau	Cerebellum HO-1/ponceau	Hippocampus HO-1/ponceau	RoB COX-2/ponceau	Cerebellum COX-2/ponceau	Hippocampus COX-2/ponceau	BALF ALP IU/L	BALF cells/mL BALF	BALF total protein ug/uL	BALF MPO	BALF % AMs	BALF % PMNs	BALF % Ls	BALF TAC (Trolox (nmol/ml)/ Tot Pt (mg/mL)	BALF LDH mU/mL	BALF TNFa pg/ml	BALF IL-6 pg/ml	BALF RAGE pg/ml	BALF MMP-9 pg/ml (62)	LUNG HO-1	LUNG Cyp1b1	LUNG iNOS	LUNG Hsp70	LUNG COX-2	LUNG Glutathione Reductase (mU/L)	HEART HO-1	HEART Cyp1b1	HEART iNOS	HEART Hsp70	HEART COX-2	HEART MPO
RoB Hsp70/ponceau	1	0.624121	0.0190834	0.421254	0.599416	-0.203004	0.0244928	-0.136744	-0.678281	0.434092	-0.473507	0.282518	0.272948	-0.0708377	0.481467	0.4876	0.000186058	0.240592	-0.504225	0.310056	-0.239705	0.174892	0.234503	0.663496	0.269994	-0.27509	0.487213	0.0673264	-0.181384	0.192194	-0.341207	-0.453787	-0.155013	-0.0408498	-0.141102	-0.101008	0.0680565	-0.407321	0.630251	0.811577	0.512443	0.369591	-0.248248	0.275997	0.389752	0.530727	0.281646	0.0197894	0.439775
Cerebellum Hsp70/ponceau	0.624121	1	-0.00151111	0.323911	0.65001	-0.237331	-0.0720316	-0.273047	-0.405214	0.112241	-0.218066	-0.0812997	0.348646	0.188974	0.169135	0.536198	0.0298107	0.416672	-0.238457	0.430831	0.112682	0.243903	0.0675038	0.494272	0.194239	-0.166123	0.580093	0.109528	-0.00873277	0.0153102	-0.253105	-0.281515	0.157188	-0.073705	-0.176848	-0.0740047	0.0431638	-0.244797	0.142892	0.577184	0.295324	0.339981	-0.253417	0.416508	0.25289	0.361638	0.242282	0.0977365	0.598702
Hippocampus Hsp70/ponceau	0.0190834	-0.00151111	1	-0.00101954	0.0529961	0.569562	-0.145993	-0.184324	0.268928	0.103526	-0.0327359	0.0741997	-0.085301	-0.0727955	-0.412869	0.182651	0.464704	-0.742777	0.0231425	0.0997504	-0.404425	0.0930198	0.449028	-0.142082	-0.09138	0.324581	0.171767	0.588978	-0.395098	0.380444	0.7001	-0.0781517	0.0879642	-0.0495541	-0.000443486	0.4546	-0.00385886	0.0784162	-0.0721802	-0.156522	-0.408738	0.314309	0.10849	-0.343668	0.391503	0.0862846	0.306191	0.269585	-0.227666
RoB iNOS/ponceau	0.421254	0.323911	-0.00101954	1	0.460849	0.237922	-0.235588	0.163219	-0.182954	0.351634	-0.247612	0.300228	-0.151227	0.140395	0.191928	0.297726	-0.00102081	0.341932	-0.307235	0.110615	-0.15238	0.166918	-0.09428	0.222572	0.0192629	-0.22785	0.421045	0.0633054	-0.343363	0.347884	-0.0742731	-0.503779	0.125722	-0.199914	-0.235737	-0.158535	-0.144281	0.504881	0.464444	0.32577	0.307686	0.518657	0.401142	0.295518	0.317324	0.160039	0.477028	0.261901	0.460574
Cerebellum iNOS/ponceau	0.599416	0.65001	0.0529961	0.460849	1	0.0591708	-0.183273	0.00861674	-0.0751091	0.39894	-0.287386	0.356139	0.0240121	0.0220176	0.312112	0.183927	0.177643	0.417361	-0.1025	0.357437	0.142246	0.347277	0.0523659	0.205953	-0.0188011	-0.177533	0.423819	0.284851	-0.122683	0.124984	-0.0517715	-0.343985	0.218471	-0.314901	-0.3323	-0.155492	-0.226382	-0.0199097	0.368873	0.46853	0.253679	0.526651	0.188154	0.388471	0.181589	-0.0481495	0.355066	0.364937	0.401869
Hippocampus iNOS/ponceau	-0.203004	-0.237331	0.569562	0.237922	0.0591708	1	-0.0711421	0.104096	0.353213	0.363684	0.241819	0.193199	-0.442734	-0.195114	-0.262217	-0.121958	0.668739	-0.431845	-0.0512588	-0.150969	-0.275861	0.151805	0.0903024	-0.446153	-0.392612	0.21595	-0.121248	0.471147	-0.324567	0.311801	0.594064	-0.217411	0.160373	-0.245056	-0.238432	0.279739	-0.240383	0.517613	0.0683214	-0.377454	-0.55368	0.284765	0.642935	-0.296249	0.430385	-0.284067	0.472491	0.680307	0.0248719
RoB Cyp1b1/ponceau	0.0244928	-0.0720316	-0.145993	-0.235588	-0.183273	-0.0711421	1	-0.183575	-0.0929234	0.386819	0.214222	-0.136905	-0.206148	-0.318212	-0.0280298	0.234397	0.104227	0.188923	-0.442326	-0.0232455	0.205976	-0.262678	-0.202908	0.0854726	0.703585	0.0191152	0.192319	-0.162027	0.141826	-0.143154	-0.0179881	0.138084	0.279643	0.697655	0.334998	0.409781	0.706145	-0.195269	-0.0381421	0.0247166	-0.117691	-0.0141383	-0.0243653	-0.031297	0.0913836	-0.0865931	-0.0523953	-0.0932096	0.269025
Cerebellum Cyp1b1/ponceau	-0.136744	-0.273047	-0.184324	0.163219	0.00861674	0.104096	-0.183575	1	0.27101	-0.0672816	-0.353351	0.591874	0.011702	0.396035	0.144874	-0.0197229	-0.475006	0.121059	0.243812	0.0206633	0.0122194	0.405686	0.366544	-0.583485	-0.363093	-0.0582159	-0.311558	-0.0638675	-0.238112	0.239031	0.029795	-0.393327	-0.169329	-0.218518	-0.134515	-0.312462	-0.243027	0.601314	0.18219	-0.140386	0.0564301	0.159284	0.516631	-0.0204671	-0.100164	-0.376048	0.0505521	0.177406	-0.203959
Hippocampus Cyp1b1/ponceau	-0.678281	-0.405214	0.268928	-0.182954	-0.0751091	0.353213	-0.0929234	0.27101	1	0.0128943	0.400982	-0.0488859	-0.731107	-0.162658	-0.270759	-0.519551	0.292447	-0.343604	0.532437	-0.395918	0.576765	-0.321891	0.00867334	-0.669886	-0.485582	0.368402	-0.459357	0.378874	0.0443712	-0.0620472	0.653082	0.152602	0.235465	-0.232793	-0.179905	0.281585	-0.271023	0.489347	-0.550261	-0.782901	-0.703351	0.063005	0.559925	-0.211393	-0.0604134	-0.591822	0.151774	0.445702	-0.295606
RoB APP/ponceau	0.434092	0.112241	0.103526	0.351634	0.39894	0.363684	0.386819	-0.0672816	0.0128943	1	0.228467	0.114948	-0.272274	-0.236899	0.537121	-0.0662927	0.547168	0.01322	-0.373698	0.0835196	0.0317328	0.184635	0.0476409	0.13053	0.304279	0.0875182	0.0975482	0.222402	0.00257668	-0.00634722	0.154891	-0.042023	0.346364	0.166891	-0.0337132	0.522268	0.220986	-0.0847274	0.474034	0.114028	-0.0628097	0.430524	0.51682	0.160532	0.550657	-0.0293173	0.529847	0.486488	0.353323
Cerebellum APP/ponceau	-0.473507	-0.218066	-0.0327359	-0.247612	-0.287386	0.241819	0.214222	-0.353351	0.400982	0.228467	1	-0.591375	-0.396083	-0.281632	-0.0439625	-0.610101	0.602888	-0.285195	0.212165	-0.224651	0.0366188	-0.207881	-0.213035	-0.13829	-0.104123	0.344198	-0.372801	-0.0952223	0.399038	-0.405581	0.135423	0.468669	0.298012	0.0817481	0.0107962	0.403223	0.0300514	0.0225132	-0.315876	-0.50853	-0.370335	-0.126843	0.347246	0.152492	0.0566686	-0.328965	-0.0225235	0.191993	-0.0682814
Hippocampus APP/ponceau	0.282518	-0.0812997	0.0741997	0.300228	0.356139	0.193199	-0.136905	0.591874	-0.0488859	0.114948	-0.591375	1	0.0698178	0.248702	-0.139609	0.262912	-0.169682	0.125794	-0.0691344	0.0850797	-0.170158	0.785071	0.605859	-0.357545	-0.0522109	-0.231918	-0.0423785	-0.133517	-0.275895	0.278575	-0.0206968	-0.424447	-0.255127	-0.00628015	-0.0256953	-0.391324	0.0442664	0.239293	0.277251	0.132306	-0.0142745	0.269654	0.267782	-0.257382	-0.110285	0.0145486	0.013217	0.152526	-0.183109
RoB P-APP/APP	0.272948	0.348646	-0.085301	-0.151227	0.0240121	-0.442734	-0.206148	0.011702	-0.731107	-0.272274	-0.396083	0.0698178	1	0.516209	0.184112	0.36782	-0.313729	0.0862289	-0.293877	0.450593	0.144326	0.0650871	0.434583	0.215161	0.0705872	-0.286654	0.279961	-0.0881214	-0.0399755	0.050998	-0.38972	-0.149897	-0.343954	-0.168966	-0.0698949	-0.33033	-0.114813	-0.530849	0.296247	0.646597	0.542196	-0.0567419	-0.582773	0.107306	0.0234981	0.76721	-0.0474449	-0.331106	0.132021
Cerebellum P-APP/APP	-0.0708377	0.188974	-0.0727955	0.140395	0.0220176	-0.195114	-0.318212	0.396035	-0.162658	-0.236899	-0.281632	0.248702	0.516209	1	0.0626214	0.298451	-0.411876	0.130569	0.324595	0.263267	-0.0646295	0.619935	0.104046	-0.0792666	-0.121191	-0.272633	0.0992815	-0.235698	-0.361778	0.365904	-0.0175399	-0.286675	-0.161174	-0.0932113	-0.0965643	-0.196199	-0.0594557	0.241537	0.325167	0.217599	0.347216	0.235358	0.0057541	0.240364	-0.102621	0.395099	0.00268215	-0.233146	-0.0741094
Hippocampus P-APP/APP	0.481467	0.169135	-0.412869	0.191928	0.312112	-0.262217	-0.0280298	0.144874	-0.270759	0.537121	-0.0439625	-0.139609	0.184112	0.0626214	1	-0.212533	-0.119813	0.280034	-0.0719071	0.123087	0.366247	0.458619	-0.0331526	0.342645	-0.00613372	-0.0216325	-0.0587697	0.00265889	0.10427	-0.0961576	-0.310241	-0.037542	0.0213397	-0.18004	-0.142784	0.126504	-0.167281	-0.29612	0.584671	0.341812	0.468251	0.158105	0.0731901	0.474184	0.283906	0.119375	0.221669	0.130846	0.254034
RoB BACE1/ponceau	0.4876	0.536198	0.182651	0.297726	0.183927	-0.121958	0.234397	-0.0197229	-0.519551	-0.0662927	-0.610101	0.262912	0.36782	0.298451	-0.212533	1	-0.347902	0.239815	-0.455446	0.242287	-0.407334	0.228704	0.0950414	0.362583	0.502887	-0.229409	0.622364	0.0855074	-0.251336	0.254376	-0.0687986	-0.348695	0.0260173	0.278744	0.116046	-0.015952	0.373826	-0.00960836	0.122102	0.490509	0.199055	0.137729	-0.310352	-0.148872	0.202721	0.546802	0.200349	-0.167028	0.44906
Cerebellum BACE1/ponceau	0.000186058	0.0298107	0.464704	-0.00102081	0.177643	0.668739	0.104227	-0.475006	0.292447	0.547168	0.602888	-0.169682	-0.313729	-0.411876	-0.119813	-0.347902	1	-0.424508	-0.157764	-0.126047	0.0633862	-0.143252	-0.0519158	0.186157	-0.144701	0.233937	-0.123349	0.298097	0.142086	-0.152637	0.387445	0.223374	0.290044	-0.0375753	-0.134692	0.483939	0.00362842	-0.00705881	-0.0355251	-0.257028	-0.508471	0.205046	0.408421	-0.00215026	0.387143	-0.187761	0.363076	0.618698	0.0850382
Hippocampus BACE1/ponceau	0.240592	0.416672	-0.742777	0.341932	0.417361	-0.431845	0.188923	0.121059	-0.343604	0.01322	-0.285195	0.125794	0.0862289	0.130569	0.280034	0.239815	-0.424508	1	-0.215883	0.249432	0.386622	0.241291	-0.504584	0.165194	0.349543	-0.253191	0.291449	-0.45242	0.158829	-0.145859	-0.574454	-0.109226	0.129927	0.167143	0.116256	-0.352753	0.186133	0.0545834	0.20997	0.319668	0.45786	-0.0140649	-0.107911	0.391879	-0.31746	-0.0985526	-0.156199	-0.0980774	0.434531
RoB HO-1/ponceau	-0.504225	-0.238457	0.0231425	-0.307235	-0.1025	-0.0512588	-0.442326	0.243812	0.532437	-0.373698	0.212165	-0.0691344	-0.293877	0.324595	-0.0719071	-0.455446	-0.157764	-0.215883	1	-0.115888	-0.200457	0.37356	-0.136669	-0.622111	-0.5603	0.361064	-0.537417	-0.200122	-0.0270532	0.0196008	0.263081	0.318947	-0.0843334	-0.153069	0.151269	-0.0521278	-0.221628	0.147871	-0.200075	-0.506413	-0.136769	-0.127354	0.0344515	0.0490725	-0.518764	-0.502571	-0.506909	-0.191483	-0.811098
Cerebellum HO-1/ponceau	0.310056	0.430831	0.0997504	0.110615	0.357437	-0.150969	-0.0232455	0.0206633	-0.395918	0.0835196	-0.224651	0.0850797	0.450593	0.263267	0.123087	0.242287	-0.126047	0.249432	-0.115888	1	0.363283	0.230549	0.310537	-0.116297	0.449472	-0.162962	0.600212	0.108827	-0.108468	0.112617	-0.123905	-0.075882	0.30473	-0.154133	-0.167613	-0.0995503	-0.0314903	-0.342651	0.455743	0.644731	0.50823	0.470447	-0.171594	0.358845	0.0473114	-0.0322961	-0.0540765	-0.156964	0.150798
Hippocampus HO-1/ponceau	-0.239705	0.112682	-0.404425	-0.15238	0.142246	-0.275861	0.205976	0.0122194	0.576765	0.0317328	0.0366188	-0.170158	0.144326	-0.0646295	0.366247	-0.407334	0.0633862	0.386622	-0.200457	0.363283	1	-0.256459	-0.105042	0.532059	-0.512468	-0.581281	-0.520003	-0.113013	0.11948	-0.113609	-0.211776	0.321314	0.163864	-0.131186	-0.302026	-0.249168	-0.135967	0.0478476	0.0911992	0.0518042	-0.207119	0.35947	0.322868	0.75975	-0.0218365	-0.566806	0.168803	0.572883	0.290138
RoB COX-2/ponceau	0.174892	0.243903	0.0930198	0.166918	0.347277	0.151805	-0.262678	0.405686	-0.321891	0.184635	-0.207881	0.785071	0.0650871	0.619935	0.458619	0.228704	-0.143252	0.241291	0.37356	0.230549	-0.256459	1	0.183502	0.0963379	0.234267	-0.341646	0.242286	0.22855	-0.346091	0.351276	-0.212329	-0.40341	0.10951	0.0772148	0.0677048	-0.0396026	0.0390212	0.17485	0.580119	0.420165	0.393166	0.529414	0.488091	0.085017	0.373706	0.27212	0.533264	0.250024	0.385815
Cerebellum COX-2/ponceau	0.234503	0.0675038	0.449028	-0.09428	0.0523659	0.0903024	-0.202908	0.366544	0.00867334	0.0476409	-0.213035	0.605859	0.434583	0.104046	-0.0331526	0.0950414	-0.0519158	-0.504584	-0.136669	0.310537	-0.105042	0.183502	1	-0.341868	-0.261291	-0.0452584	-0.315946	-0.00167307	-0.0671288	0.0704218	-0.116151	-0.387115	-0.419949	-0.279837	-0.276014	-0.224518	-0.279556	-0.0618925	0.154369	0.0665723	-0.10057	0.40122	0.123549	-0.142577	0.142305	0.239628	0.037551	0.154803	-0.238818
Hippocampus COX-2/ponceau	0.663496	0.494272	-0.142082	0.222572	0.205953	-0.446153	0.0854726	-0.583485	-0.669886	0.13053	-0.13829	-0.357545	0.215161	-0.0792666	0.342645	0.362583	0.186157	0.165194	-0.622111	-0.116297	0.532059	0.0963379	-0.341868	1	0.193086	-0.397472	0.299192	0.185267	0.127873	-0.115014	-0.486206	-0.144501	-0.135545	-0.117944	-0.324748	-0.0101392	-0.0483705	-0.264878	0.452952	0.582693	0.272118	0.0505594	-0.22951	0.234724	0.556575	0.679839	0.527208	0.251857	0.750154
BALF ALP IU/L	0.269994	0.194239	-0.09138	0.0192629	-0.0188011	-0.392612	0.703585	-0.363093	-0.485582	0.304279	-0.104123	-0.0522109	0.0705872	-0.121191	-0.00613372	0.502887	-0.144701	0.349543	-0.5603	0.449472	-0.512468	0.234267	-0.261291	0.193086	1	0.0746084	0.507407	-0.0389794	-0.0126816	0.0119323	-0.0132383	0.0403017	0.13435	0.0868718	0.0438575	0.398705	0.553046	-0.463608	0.159051	0.161478	0.174243	0.0467261	-0.367602	-0.249632	0.14333	0.147464	0.0235717	-0.377376	0.398237
BALF cells/mL BALF	-0.27509	-0.166123	0.324581	-0.22785	-0.177533	0.21595	0.0191152	-0.0582159	0.368402	0.0875182	0.344198	-0.231918	-0.286654	-0.272633	-0.0216325	-0.229409	0.233937	-0.253191	0.361064	-0.162962	-0.581281	-0.341646	-0.0452584	-0.397472	0.0746084	1	-0.0325813	0.183336	0.345804	-0.360641	0.470762	0.00590664	0.0622309	-0.120404	-0.0910306	0.549938	-0.140282	-0.0961092	-0.0650806	-0.450788	-0.260393	-0.116556	0.0183693	-0.323076	-0.123091	-0.267077	-0.092558	-0.214874	-0.332739
BALF total protein ug/uL	0.487213	0.580093	0.171767	0.421045	0.423819	-0.121248	0.192319	-0.311558	-0.459357	0.0975482	-0.372801	-0.0423785	0.279961	0.0992815	-0.0587697	0.622364	-0.123349	0.291449	-0.537417	0.600212	-0.520003	0.242286	-0.315946	0.299192	0.507407	-0.0325813	1	0.275157	-0.284237	0.286151	-0.0672945	-0.391903	0.276439	0.166252	0.154788	-0.00326611	0.190618	-0.138522	0.186676	0.688492	0.51697	0.318931	-0.363119	0.174989	0.194707	0.293075	0.0702201	-0.407903	0.351249
BALF MPO	0.0673264	0.109528	0.588978	0.0633054	0.284851	0.471147	-0.162027	-0.0638675	0.378874	0.222402	-0.0952223	-0.133517	-0.0881214	-0.235698	0.00265889	0.0855074	0.298097	-0.45242	-0.200122	0.108827	-0.113013	0.22855	-0.00167307	0.185267	-0.0389794	0.183336	0.275157	1	-0.0520606	0.0297201	0.637404	-0.0193671	0.455267	-0.140556	-0.122752	0.407268	-0.313821	0.0425876	-0.191589	0.0329598	-0.242768	0.243736	0.244368	-0.226647	0.592453	0.0159868	0.676082	0.370242	0.266514
BALF % AMs	-0.181384	-0.00873277	-0.395098	-0.343363	-0.122683	-0.324567	0.141826	-0.238112	0.0443712	0.00257668	0.399038	-0.275895	-0.0399755	-0.361778	0.10427	-0.251336	0.142086	0.158829	-0.0270532	-0.108468	0.11948	-0.346091	-0.0671288	0.127873	-0.0126816	0.345804	-0.284237	-0.0520606	1	-0.999587	-0.146324	0.55651	0.272572	-0.328037	-0.31499	0.134022	-0.310558	-0.279608	-0.218254	-0.260292	-0.127937	-0.790988	0.0838062	-0.0818845	-0.399197	-0.146204	-0.159745	-0.00402651	0.0724845
BALF % PMNs	0.192194	0.0153102	0.380444	0.347884	0.124984	0.311801	-0.143154	0.239031	-0.0620472	-0.00634722	-0.405581	0.278575	0.050998	0.365904	-0.0961576	0.254376	-0.152637	-0.145859	0.0196008	0.112617	-0.113609	0.351276	0.0704218	-0.115014	0.0119323	-0.360641	0.286151	0.0297201	-0.999587	1	0.117943	-0.560377	-0.282316	0.326598	0.308568	-0.149094	0.3092	0.277985	0.229383	0.275336	0.145519	0.788498	-0.0926054	0.0973653	0.393416	0.156583	0.150646	-0.00147703	-0.0672831
BALF % Ls	-0.341207	-0.253105	0.7001	-0.0742731	-0.0517715	0.594064	-0.0179881	0.029795	0.653082	0.154891	0.135423	-0.0206968	-0.38972	-0.0175399	-0.310241	-0.0687986	0.387445	-0.574454	0.263081	-0.123905	-0.211776	-0.212329	-0.116151	-0.486206	-0.0132383	0.470762	-0.0672945	0.637404	-0.146324	0.117943	1	0.0807903	0.288811	0.0835657	0.259966	0.516317	0.081061	0.0533525	-0.337914	-0.423751	-0.59835	0.125413	0.296838	-0.497331	0.264409	-0.329777	0.332059	0.256193	-0.227066
BALF TAC (Trolox (nmol/ml)/ Tot Pt (mg/mL)	-0.453787	-0.281515	-0.0781517	-0.503779	-0.343985	-0.217411	0.138084	-0.393327	0.152602	-0.042023	0.468669	-0.424447	-0.149897	-0.286675	-0.037542	-0.348695	0.223374	-0.109226	0.318947	-0.075882	0.321314	-0.40341	-0.387115	-0.144501	0.0403017	0.00590664	-0.391903	-0.0193671	0.55651	-0.560377	0.0807903	1	0.495919	0.201006	0.196982	0.321177	0.196907	-0.281116	-0.43771	-0.405352	-0.158838	-0.719135	-0.0342654	-0.0703989	-0.397398	-0.180447	-0.30952	-0.0962614	-0.194664
BALF LDH mU/mL	-0.155013	0.157188	0.0879642	0.125722	0.218471	0.160373	0.279643	-0.169329	0.235465	0.346364	0.298012	-0.255127	-0.343954	-0.161174	0.0213397	0.0260173	0.290044	0.129927	-0.0843334	0.30473	0.163864	0.10951	-0.419949	-0.135545	0.13435	0.0622309	0.276439	0.455267	0.272572	-0.282316	0.288811	0.495919	1	0.13439	0.128592	0.326106	0.139546	0.0847642	-0.287513	0.202921	0.114219	-0.201084	0.292246	0.271755	-0.0891253	-0.217249	0.0341094	-0.0640938	0.107336
BALF TNFa pg/ml	-0.0408498	-0.073705	-0.0495541	-0.199914	-0.314901	-0.245056	0.697655	-0.218518	-0.232793	0.166891	0.0817481	-0.00628015	-0.168966	-0.0932113	-0.18004	0.278744	-0.0375753	0.167143	-0.153069	-0.154133	-0.131186	0.0772148	-0.279837	-0.117944	0.0868718	-0.120404	0.166252	-0.140556	-0.328037	0.326598	0.0835657	0.201006	0.13439	1	0.997603	0.0418086	0.648888	-0.172684	-0.325089	-0.0678455	-0.01764	-0.204954	-0.0141525	-0.236192	-0.122195	-0.0172138	-0.197637	-0.207341	-0.0489345
BALF IL-6 pg/ml	-0.141102	-0.176848	-0.000443486	-0.235737	-0.3323	-0.238432	0.334998	-0.134515	-0.179905	-0.0337132	0.0107962	-0.0256953	-0.0698949	-0.0965643	-0.142784	0.116046	-0.134692	0.116256	0.151269	-0.167613	-0.302026	0.0677048	-0.276014	-0.324748	0.0438575	-0.0910306	0.154788	-0.122752	-0.31499	0.308568	0.259966	0.196982	0.128592	0.997603	1	0.0299623	0.606534	-0.162704	-0.325096	-0.0778286	-0.0147711	-0.218493	-0.00688926	-0.239021	-0.133966	-0.0292203	-0.196113	-0.204913	-0.0688526
BALF RAGE pg/ml	-0.101008	-0.0740047	0.4546	-0.158535	-0.155492	0.279739	0.409781	-0.312462	0.281585	0.522268	0.403223	-0.391324	-0.33033	-0.196199	0.126504	-0.015952	0.483939	-0.352753	-0.0521278	-0.0995503	-0.249168	-0.0396026	-0.224518	-0.0101392	0.398705	0.549938	-0.00326611	0.407268	0.134022	-0.149094	0.516317	0.321177	0.326106	0.0418086	0.0299623	1	0.232901	-0.193939	-0.104734	-0.39142	-0.330146	0.0235656	0.132023	-0.253504	0.30073	0.000595385	0.241478	-0.0271934	0.0425423
BALF MMP-9 pg/ml (62)	0.0680565	0.0431638	-0.00385886	-0.144281	-0.226382	-0.240383	0.706145	-0.243027	-0.271023	0.220986	0.0300514	0.0442664	-0.114813	-0.0594557	-0.167281	0.373826	0.00362842	0.186133	-0.221628	-0.0314903	-0.135967	0.0390212	-0.279556	-0.0483705	0.553046	-0.140282	0.190618	-0.313821	-0.310558	0.3092	0.081061	0.196907	0.139546	0.648888	0.606534	0.232901	1	-0.274062	-0.216736	-0.00313429	-0.0662928	-0.0391829	-0.222264	-0.221173	-0.0116291	0.0598934	-0.235103	-0.258396	-0.0231228
LUNG HO-1	-0.407321	-0.244797	0.0784162	0.504881	-0.0199097	0.517613	-0.195269	0.601314	0.489347	-0.0847274	0.0225132	0.239293	-0.530849	0.241537	-0.29612	-0.00960836	-0.00705881	0.0545834	0.147871	-0.342651	0.0478476	0.17485	-0.0618925	-0.264878	-0.463608	-0.0961092	-0.138522	0.0425876	-0.279608	0.277985	0.0533525	-0.281116	0.0847642	-0.172684	-0.162704	-0.193939	-0.274062	1	0.0106682	-0.195021	-0.172367	0.207155	0.681827	0.17325	0.0840987	-0.174915	0.339988	0.425499	0.0643247
LUNG Cyp1b1	0.630251	0.142892	-0.0721802	0.464444	0.368873	0.0683214	-0.0381421	0.18219	-0.550261	0.474034	-0.315876	0.277251	0.296247	0.325167	0.584671	0.122102	-0.0355251	0.20997	-0.200075	0.455743	0.0911992	0.580119	0.154369	0.452952	0.159051	-0.0650806	0.186676	-0.191589	-0.218254	0.229383	-0.337914	-0.43771	-0.287513	-0.325089	-0.325096	-0.104734	-0.216736	0.0106682	1	0.455735	0.458238	0.469048	0.104612	0.377404	0.323411	0.218463	0.26349	0.179497	0.182562
LUNG iNOS	0.811577	0.577184	-0.156522	0.32577	0.46853	-0.377454	0.0247166	-0.140386	-0.782901	0.114028	-0.50853	0.132306	0.646597	0.217599	0.341812	0.490509	-0.257028	0.319668	-0.506413	0.644731	0.0518042	0.420165	0.0665723	0.582693	0.161478	-0.450788	0.688492	0.0329598	-0.260292	0.275336	-0.423751	-0.405352	0.202921	-0.0678455	-0.0778286	-0.39142	-0.00313429	-0.195021	0.455735	1	0.794989	0.29868	-0.407568	0.575043	0.16076	0.481122	-0.0155753	-0.281099	0.227507
LUNG Hsp70	0.512443	0.295324	-0.408738	0.307686	0.253679	-0.55368	-0.117691	0.0564301	-0.703351	-0.0628097	-0.370335	-0.0142745	0.542196	0.347216	0.468251	0.199055	-0.508471	0.45786	-0.136769	0.50823	-0.207119	0.393166	-0.10057	0.272118	0.174243	-0.260393	0.51697	-0.242768	-0.127937	0.145519	-0.59835	-0.158838	0.114219	-0.01764	-0.0147711	-0.330146	-0.0662928	-0.172367	0.458238	0.794989	1	0.0058789	-0.396218	0.654614	-0.246526	0.310511	-0.345774	-0.569993	0.0326272
LUNG COX-2	0.369591	0.339981	0.314309	0.518657	0.526651	0.284765	-0.0141383	0.159284	0.063005	0.430524	-0.126843	0.269654	-0.0567419	0.235358	0.158105	0.137729	0.205046	-0.0140649	-0.127354	0.470447	0.35947	0.529414	0.40122	0.0505594	0.0467261	-0.116556	0.318931	0.243736	-0.790988	0.788498	0.125413	-0.719135	-0.201084	-0.204954	-0.218493	0.0235656	-0.0391829	0.207155	0.469048	0.29868	0.0058789	1	0.274374	0.263676	0.628945	0.100064	0.482215	0.363003	0.251709
LUNG Glutathione Reductase (mU/L)	-0.248248	-0.253417	0.10849	0.401142	0.188154	0.642935	-0.0243653	0.516631	0.559925	0.51682	0.347246	0.267782	-0.582773	0.0057541	0.0731901	-0.310352	0.408421	-0.107911	0.0344515	-0.171594	0.322868	0.488091	0.123549	-0.22951	-0.367602	0.0183693	-0.363119	0.244368	0.0838062	-0.0926054	0.296838	-0.0342654	0.292246	-0.0141525	-0.00688926	0.132023	-0.222264	0.681827	0.104612	-0.407568	-0.396218	0.274374	1	0.0306667	0.315296	-0.39699	0.549403	0.703683	0.197338
HEART HO-1	0.275997	0.416508	-0.343668	0.295518	0.388471	-0.296249	-0.031297	-0.0204671	-0.211393	0.160532	0.152492	-0.257382	0.107306	0.240364	0.474184	-0.148872	-0.00215026	0.391879	0.0490725	0.358845	0.75975	0.085017	-0.142577	0.234724	-0.249632	-0.323076	0.174989	-0.226647	-0.0818845	0.0973653	-0.497331	-0.0703989	0.271755	-0.236192	-0.239021	-0.253504	-0.221173	0.17325	0.377404	0.575043	0.654614	0.263676	0.0306667	1	-0.0838152	0.0785989	-0.130004	-0.0525032	0.0814839
HEART Cyp1b1	0.389752	0.25289	0.391503	0.317324	0.181589	0.430385	0.0913836	-0.100164	-0.0604134	0.550657	0.0566686	-0.110285	0.0234981	-0.102621	0.283906	0.202721	0.387143	-0.31746	-0.518764	0.0473114	-0.0218365	0.373706	0.142305	0.556575	0.14333	-0.123091	0.194707	0.592453	-0.399197	0.393416	0.264409	-0.397398	-0.0891253	-0.122195	-0.133966	0.30073	-0.0116291	0.0840987	0.323411	0.16076	-0.246526	0.628945	0.315296	-0.0838152	1	0.304291	0.853894	0.621352	0.564415
HEART iNOS	0.530727	0.361638	0.0862846	0.160039	-0.0481495	-0.284067	-0.0865931	-0.376048	-0.591822	-0.0293173	-0.328965	0.0145486	0.76721	0.395099	0.119375	0.546802	-0.187761	-0.0985526	-0.502571	-0.0322961	-0.566806	0.27212	0.239628	0.679839	0.147464	-0.267077	0.293075	0.0159868	-0.146204	0.156583	-0.329777	-0.180447	-0.217249	-0.0172138	-0.0292203	0.000595385	0.0598934	-0.174915	0.218463	0.481122	0.310511	0.100064	-0.39699	0.0785989	0.304291	1	0.195972	-0.146493	0.254886
HEART Hsp70	0.281646	0.242282	0.306191	0.477028	0.355066	0.472491	-0.0523953	0.0505521	0.151774	0.529847	-0.0225235	0.013217	-0.0474449	0.00268215	0.221669	0.200349	0.363076	-0.156199	-0.506909	-0.0540765	0.168803	0.533264	0.037551	0.527208	0.0235717	-0.092558	0.0702201	0.676082	-0.159745	0.150646	0.332059	-0.30952	0.0341094	-0.197637	-0.196113	0.241478	-0.235103	0.339988	0.26349	-0.0155753	-0.345774	0.482215	0.549403	-0.130004	0.853894	0.195972	1	0.817914	0.68668
HEART COX-2	0.0197894	0.0977365	0.269585	0.261901	0.364937	0.680307	-0.0932096	0.177406	0.445702	0.486488	0.191993	0.152526	-0.331106	-0.233146	0.130846	-0.167028	0.618698	-0.0980774	-0.191483	-0.156964	0.572883	0.250024	0.154803	0.251857	-0.377376	-0.214874	-0.407903	0.370242	-0.00402651	-0.00147703	0.256193	-0.0962614	-0.0640938	-0.207341	-0.204913	-0.0271934	-0.258396	0.425499	0.179497	-0.281099	-0.569993	0.363003	0.703683	-0.0525032	0.621352	-0.146493	0.817914	1	0.480677
HEART MPO	0.439775	0.598702	-0.227666	0.460574	0.401869	0.0248719	0.269025	-0.203959	-0.295606	0.353323	-0.0682814	-0.183109	0.132021	-0.0741094	0.254034	0.44906	0.0850382	0.434531	-0.811098	0.150798	0.290138	0.385815	-0.238818	0.750154	0.398237	-0.332739	0.351249	0.266514	0.0724845	-0.0672831	-0.227066	-0.194664	0.107336	-0.0489345	-0.0688526	0.0425423	-0.0231228	0.0643247	0.182562	0.227507	0.0326272	0.251709	0.197338	0.0814839	0.564415	0.254886	0.68668	0.480677	1
PLASMA sPLA2	-0.282646	-0.162281	0.209743	0.0892191	-0.023325	0.438937	-0.0305126	0.28504	0.341262	0.0491143	0.215061	0.519837	-0.298172	-0.176683	-0.50631	-0.0531137	0.192623	-0.204689	0.174503	0.0684136	-0.305451	0.315762	0.638572	-0.585491	-0.112765	0.0471889	-0.347737	0.162162	-0.0259167	0.0150816	0.332019	-0.13528	0.0596501	-0.242994	-0.250989	-0.17786	-0.0933591	0.355571	-0.172371	-0.333803	-0.514001	0.296029	0.632156	-0.346718	0.19485	-0.159493	0.218602	0.394411	-0.0968038
PLASMA sP-selectin (ng/mL)	0.739044	0.0624313	-0.0670296	0.320413	0.337723	-0.0793004	-0.0406831	0.322933	-0.565578	0.451748	-0.51403	0.508391	0.413894	0.302365	0.558713	0.22444	-0.16455	0.108431	-0.329433	0.26817	-0.400636	0.77493	0.309868	0.72043	0.165655	-0.272305	0.0696514	-0.141805	-0.297383	0.309823	-0.295636	-0.38328	-0.276097	0.0490516	0.0449427	-0.114179	0.066887	-0.206612	0.786464	0.459479	0.495968	0.336613	0.038361	0.159352	0.216752	0.277473	0.137216	0.0187348	0.0904037
PLASMA PAI-1 (ng/mL)	0.0719127	0.251175	-0.0381153	0.602373	0.312837	0.189707	0.14177	0.409364	0.108531	0.105075	-0.213865	0.643095	-0.175869	0.332212	-0.321719	0.460671	-0.114728	0.349002	-0.287036	0.0440638	-0.0341511	0.510027	0.347684	-0.0760758	0.163892	-0.153132	0.0522328	-0.0856191	-0.159175	0.15936	-0.0227886	-0.383519	-0.00676167	-0.171539	-0.194253	-0.144988	0.0494748	0.46535	0.00268437	-0.103338	-0.200425	0.398745	0.438931	-0.0934245	0.0894716	0.00367905	0.265237	0.307054	0.331769
PLASMA Fibrinogen (ng/mL)	0.632499	0.0680411	-0.118702	0.399033	0.407425	0.0335076	-0.0292829	0.594243	-0.335285	0.434206	-0.515775	0.665652	0.198377	0.140227	0.456728	0.231929	-0.216113	0.148778	-0.34118	0.257697	-0.134063	0.800297	0.531439	0.0708183	0.105903	-0.244102	-0.000405767	0.0628656	-0.249799	0.253848	-0.112682	-0.431922	-0.186029	-0.182729	-0.186935	-0.232764	-0.104586	-0.0391045	0.557207	0.348457	0.266834	0.352521	0.271284	0.0169043	0.326085	0.0348697	0.325636	0.250398	0.202612
PLASMA Angiotensin 2 (pg/mL)	-0.308939	-0.278222	0.238546	-0.0552786	0.0216306	0.713688	-0.153189	0.12512	0.43066	0.205787	0.364099	0.316194	-0.375713	-0.309218	-0.335171	-0.422501	0.637388	-0.271752	0.116754	-0.397505	0.169221	-0.0830999	0.242	-0.401191	-0.382508	-0.0333802	-0.527856	-0.0191816	-0.325168	0.317081	0.346324	-0.219127	-0.414558	-0.170052	-0.165065	-0.213697	-0.057041	0.297466	-0.08352	-0.511334	-0.634864	0.353705	0.51873	-0.309338	0.337026	-0.351665	0.338214	0.638765	-0.0495666
[truncated: 5 more columns]

## Sheet: Sub-acute p (significance)
	RoB Hsp70/ponceau	Cerebellum Hsp70/ponceau	Hippocampus Hsp70/ponceau	RoB iNOS/ponceau	Cerebellum iNOS/ponceau	Hippocampus iNOS/ponceau	RoB Cyp1b1/ponceau	Cerebellum Cyp1b1/ponceau	Hippocampus Cyp1b1/ponceau	RoB APP/ponceau	Cerebellum APP/ponceau	Hippocampus APP/ponceau	RoB P-APP/APP	Cerebellum P-APP/APP	Hippocampus P-APP/APP	RoB BACE1/ponceau	Cerebellum BACE1/ponceau	Hippocampus BACE1/ponceau	RoB HO-1/ponceau	Cerebellum HO-1/ponceau	Hippocampus HO-1/ponceau	RoB COX-2/ponceau	Cerebellum COX-2/ponceau	Hippocampus COX-2/ponceau	BALF ALP IU/L	BALF cells/mL BALF	BALF total protein ug/uL	BALF MPO	BALF % AMs	BALF % PMNs	BALF % Ls	BALF TAC (Trolox (nmol/ml)/ Tot Pt (mg/mL)	BALF LDH mU/mL	BALF TNFa pg/ml	BALF IL-6 pg/ml	BALF RAGE pg/ml	BALF MMP-9 pg/ml (62)	LUNG HO-1	LUNG Cyp1b1	LUNG iNOS	LUNG Hsp70	LUNG COX-2	LUNG Glutathione Reductase (mU/L)	HEART HO-1	HEART Cyp1b1	HEART iNOS	HEART Hsp70	HEART COX-2	HEART MPO
RoB Hsp70/ponceau		0.00145851	0.942048	0.0452987	0.00250437	0.434544	0.911673	0.533835	0.00276341	0.0384879	0.0224755	0.271898	0.20763	0.748071	0.0503704	0.0182689	0.999328	0.352271	0.023389	0.171362	0.409139	0.501981	0.319653	0.00368643	0.330453	0.30246	0.0556023	0.819115	0.501397	0.475779	0.19589	0.0774751	0.566484	0.880602	0.602197	0.709734	0.802252	0.117365	0.00668829	0.000135191	0.0354477	0.175152	0.336681	0.28359	0.121986	0.0283872	0.273445	0.944193	0.0773248
Cerebellum Hsp70/ponceau	0.00145851		0.995408	0.13161	0.000786952	0.359034	0.743962	0.207459	0.106618	0.61013	0.317513	0.756418	0.10301	0.387827	0.516374	0.0083535	0.892593	0.0961524	0.311323	0.0512034	0.701323	0.345479	0.777353	0.0437195	0.487887	0.538631	0.0184915	0.709348	0.974394	0.955122	0.34424	0.290845	0.560983	0.786181	0.512336	0.78533	0.873888	0.360837	0.584308	0.0192304	0.249813	0.215029	0.326383	0.0962972	0.327424	0.153779	0.348795	0.728949	0.0111081
Hippocampus Hsp70/ponceau	0.942048	0.995408		0.996901	0.839912	0.0170037	0.576089	0.478819	0.296602	0.692548	0.900741	0.777161	0.744795	0.781281	0.099541	0.482889	0.0601901	0.000636091	0.932205	0.713206	0.280306	0.762462	0.0931501	0.643345	0.746023	0.21999	0.524718	0.0266813	0.129872	0.146039	0.00252996	0.773585	0.745981	0.855388	0.998699	0.0768788	0.988684	0.772838	0.783088	0.562664	0.103317	0.253903	0.67853	0.176817	0.120173	0.741946	0.231981	0.331216	0.379502
RoB iNOS/ponceau	0.0452987	0.13161	0.996901		0.0268874	0.357804	0.279183	0.456797	0.482151	0.0998942	0.254648	0.241662	0.490954	0.522863	0.460534	0.167665	0.996312	0.179159	0.187616	0.633127	0.603028	0.521968	0.692572	0.390543	0.945676	0.396039	0.104352	0.829769	0.192896	0.186716	0.784569	0.0466378	0.642688	0.457886	0.379434	0.557588	0.593955	0.0460823	0.0603527	0.218206	0.229593	0.0475998	0.110524	0.249488	0.214573	0.539497	0.0528447	0.34571	0.062813
Cerebellum iNOS/ponceau	0.00250437	0.000786952	0.839912	0.0268874		0.821527	0.402561	0.968874	0.774496	0.0593346	0.183635	0.1606	0.9134	0.92057	0.222614	0.400857	0.417414	0.0955473	0.667186	0.111665	0.627611	0.172016	0.826449	0.427752	0.946976	0.510676	0.101851	0.323595	0.650806	0.644655	0.848985	0.192038	0.416284	0.234852	0.208576	0.565271	0.399172	0.941659	0.145109	0.0671735	0.325868	0.0436984	0.469566	0.123326	0.485481	0.854398	0.161953	0.181072	0.109819
Hippocampus iNOS/ponceau	0.434544	0.359034	0.0170037	0.357804	0.821527		0.786139	0.690933	0.16431	0.151292	0.349745	0.457513	0.0751237	0.452979	0.309282	0.641007	0.00333413	0.0834547	0.850464	0.576771	0.47245	0.620547	0.748928	0.126475	0.147742	0.421814	0.654652	0.0890282	0.22001	0.239743	0.0152439	0.418605	0.55297	0.360312	0.373848	0.294029	0.369832	0.0400173	0.794445	0.149499	0.0211179	0.303616	0.0053713	0.248263	0.0846204	0.269166	0.0554664	0.00525399	0.924512
RoB Cyp1b1/ponceau	0.911673	0.743962	0.576089	0.279183	0.402561	0.786139		0.401772	0.7228	0.0682435	0.326327	0.600309	0.34532	0.138935	0.914958	0.281692	0.636018	0.467719	0.0508356	0.920333	0.479895	0.308401	0.390903	0.744298	0.00342344	0.943983	0.475488	0.579987	0.600315	0.596873	0.947282	0.610062	0.294202	0.00265849	0.204679	0.114953	0.00223365	0.468612	0.884445	0.927604	0.652812	0.960115	0.926045	0.905085	0.727228	0.741053	0.841705	0.741097	0.296422
Cerebellum Cyp1b1/ponceau	0.533835	0.207459	0.478819	0.456797	0.968874	0.690933	0.401772		0.292734	0.760349	0.0981349	0.012316	0.957738	0.0613831	0.579051	0.928827	0.021994	0.643488	0.300253	0.92916	0.96693	0.106171	0.111927	0.01394	0.183452	0.830426	0.240129	0.828278	0.374509	0.372613	0.912778	0.131757	0.530706	0.41618	0.619415	0.238694	0.364429	0.0137442	0.484013	0.604058	0.829677	0.570696	0.0337234	0.937854	0.702096	0.136849	0.847212	0.52704	0.432339
Hippocampus Cyp1b1/ponceau	0.00276341	0.106618	0.296602	0.482151	0.774496	0.16431	0.7228	0.292734		0.960826	0.110679	0.852194	0.000854676	0.532793	0.293198	0.0325593	0.254675	0.176903	0.0337354	0.129005	0.103985	0.283481	0.975527	0.0122448	0.0665112	0.160308	0.0734575	0.18158	0.870387	0.819432	0.00608735	0.572607	0.38	0.385588	0.504952	0.290719	0.309953	0.0543816	0.0220969	0.000335779	0.00163232	0.823482	0.0194167	0.415375	0.817837	0.0123255	0.560904	0.0958987	0.249341
RoB APP/ponceau	0.0384879	0.61013	0.692548	0.0998942	0.0593346	0.151292	0.0682435	0.760349	0.960826		0.294391	0.660441	0.2088	0.276439	0.0261932	0.763773	0.00688976	0.959838	0.104579	0.7189	0.914242	0.478064	0.84191	0.617539	0.270184	0.747229	0.719296	0.444738	0.992444	0.981388	0.566792	0.877197	0.188779	0.536727	0.901356	0.0379569	0.410802	0.755056	0.0545639	0.674127	0.810733	0.109166	0.0336469	0.538233	0.0219819	0.911066	0.0287002	0.0659304	0.16417
Cerebellum APP/ponceau	0.0224755	0.317513	0.900741	0.254648	0.183635	0.349745	0.326327	0.0981349	0.110679	0.294391		0.0124082	0.0613492	0.192957	0.866949	0.00199292	0.00232726	0.267185	0.369175	0.327564	0.901093	0.423344	0.367169	0.596593	0.711913	0.191745	0.154991	0.746084	0.125744	0.119092	0.61703	0.0670818	0.262261	0.763437	0.968346	0.121461	0.91203	0.934044	0.216788	0.0442782	0.143399	0.652372	0.172057	0.559031	0.828967	0.197297	0.931623	0.49303	0.794562
Hippocampus APP/ponceau	0.271898	0.756418	0.777161	0.241662	0.1606	0.457513	0.600309	0.012316	0.852194	0.660441	0.0124082		0.790036	0.335768	0.593059	0.307954	0.514998	0.630464	0.79918	0.754067	0.661612	0.00147639	0.0166722	0.230367	0.853391	0.387427	0.876165	0.649078	0.300991	0.296126	0.939356	0.10129	0.340267	0.981584	0.924745	0.133911	0.870691	0.372072	0.281319	0.62523	0.956637	0.331087	0.298745	0.318611	0.673485	0.955805	0.959847	0.587354	0.481773
RoB P-APP/APP	0.20763	0.10301	0.744795	0.490954	0.9134	0.0751237	0.34532	0.957738	0.000854676	0.2088	0.0613492	0.790036		0.0116813	0.479333	0.0842105	0.144899	0.742108	0.208525	0.0403736	0.622535	0.803993	0.0555211	0.406914	0.802605	0.281748	0.29363	0.764511	0.883141	0.851217	0.135654	0.579512	0.192081	0.531601	0.797013	0.211453	0.672	0.0343698	0.248266	0.00679454	0.024547	0.840811	0.0140852	0.681865	0.928671	0.000325219	0.856508	0.228013	0.613493
Cerebellum P-APP/APP	0.748071	0.387827	0.781281	0.522863	0.92057	0.452979	0.138935	0.0613831	0.532793	0.276439	0.192957	0.335768	0.0116813		0.81129	0.166583	0.0508418	0.617435	0.162621	0.24889	0.826258	0.00794068	0.66245	0.762342	0.66702	0.306974	0.714501	0.417249	0.168542	0.16338	0.948594	0.281712	0.550961	0.731336	0.722022	0.466455	0.826865	0.367468	0.20283	0.418191	0.172096	0.398437	0.982514	0.352741	0.695112	0.116507	0.991849	0.403015	0.777426
Hippocampus P-APP/APP	0.0503704	0.516374	0.099541	0.460534	0.222614	0.309282	0.914958	0.579051	0.293198	0.0261932	0.866949	0.593059	0.479333	0.81129		0.412804	0.646932	0.276317	0.791288	0.649725	0.332336	0.114965	0.906629	0.251768	0.982691	0.936619	0.828835	0.992802	0.700758	0.72315	0.242228	0.890213	0.937476	0.504626	0.59783	0.640607	0.535763	0.265448	0.0137007	0.195046	0.0580027	0.573587	0.780123	0.0544769	0.269449	0.648143	0.392518	0.64207	0.325168
RoB BACE1/ponceau	0.0182689	0.0083535	0.482889	0.167665	0.400857	0.641007	0.281692	0.928827	0.0325593	0.763773	0.00199292	0.307954	0.0842105	0.166583	0.412804		0.103797	0.353876	0.0435936	0.289973	0.148291	0.377274	0.690207	0.152627	0.0560423	0.392727	0.0100352	0.771325	0.347737	0.34174	0.800137	0.185621	0.923804	0.295822	0.668665	0.953243	0.15377	0.971828	0.640611	0.0537247	0.443721	0.624495	0.225372	0.568506	0.435197	0.0231233	0.440702	0.551857	0.0705724
Cerebellum BACE1/ponceau	0.999328	0.892593	0.0601901	0.996312	0.417414	0.00333413	0.636018	0.021994	0.254675	0.00688976	0.00232726	0.514998	0.144899	0.0508418	0.646932	0.103797		0.0894328	0.506504	0.586146	0.829555	0.58335	0.827919	0.474379	0.606884	0.38319	0.649026	0.300592	0.599642	0.572518	0.138153	0.405634	0.275842	0.890117	0.618949	0.0575154	0.98936	0.979301	0.892328	0.336555	0.0371442	0.463504	0.103611	0.993465	0.124725	0.470512	0.152029	0.0139362	0.745557
Hippocampus BACE1/ponceau	0.352271	0.0961524	0.000636091	0.179159	0.0955473	0.0834547	0.467719	0.643488	0.176903	0.959838	0.267185	0.630464	0.742108	0.617435	0.276317	0.353876	0.0894328		0.421963	0.351524	0.304009	0.427098	0.0550844	0.589658	0.201575	0.344071	0.273418	0.104313	0.556848	0.589883	0.0199445	0.68719	0.631517	0.536103	0.668097	0.180207	0.490064	0.840877	0.418595	0.227456	0.0645822	0.960322	0.680158	0.119786	0.214366	0.706687	0.549397	0.728037	0.0813405
RoB HO-1/ponceau	0.023389	0.311323	0.932205	0.187616	0.667186	0.850464	0.0508356	0.300253	0.0337354	0.104579	0.369175	0.79918	0.208525	0.162621	0.791288	0.0435936	0.506504	0.421963		0.607551	0.473784	0.12676	0.565592	0.00583691	0.0298233	0.154481	0.026095	0.457408	0.917911	0.94048	0.30763	0.212108	0.747601	0.557525	0.562223	0.842504	0.392609	0.571138	0.426028	0.0319893	0.588398	0.638344	0.89205	0.846672	0.0273932	0.033534	0.0317941	0.477445	4.42205e-05
Cerebellum HO-1/ponceau	0.171362	0.0512034	0.713206	0.633127	0.111665	0.576771	0.920333	0.92916	0.129005	0.7189	0.327564	0.754067	0.0403736	0.24889	0.649725	0.289973	0.586146	0.351524	0.607551		0.166647	0.342319	0.159551	0.63541	0.0806949	0.518217	0.00845022	0.677581	0.678592	0.666951	0.635647	0.764742	0.218866	0.54143	0.50618	0.69431	0.901283	0.163938	0.0498799	0.0028807	0.0262984	0.0566786	0.482418	0.131361	0.847482	0.895576	0.825971	0.54742	0.537742
Hippocampus HO-1/ponceau	0.409139	0.701323	0.280306	0.603028	0.627611	0.47245	0.479895	0.96693	0.103985	0.914242	0.901093	0.661612	0.622535	0.826258	0.332336	0.148291	0.829555	0.304009	0.473784	0.166647		0.446518	0.72081	0.0612604	0.158354	0.0779948	0.123388	0.772208	0.742336	0.754663	0.556963	0.365308	0.651018	0.717919	0.396358	0.487543	0.708011	0.895573	0.789717	0.879766	0.541153	0.307634	0.332833	0.00666684	0.949188	0.0690332	0.619779	0.106887	0.386776
RoB COX-2/ponceau	0.501981	0.345479	0.762462	0.521968	0.172016	0.620547	0.308401	0.106171	0.283481	0.478064	0.423344	0.00147639	0.803993	0.00794068	0.114965	0.377274	0.58335	0.427098	0.12676	0.342319	0.446518		0.452061	0.732696	0.44108	0.231877	0.403958	0.431919	0.246716	0.239232	0.48616	0.152621	0.709393	0.793039	0.818113	0.893074	0.894636	0.549928	0.023386	0.11892	0.14712	0.0628045	0.0649119	0.763224	0.170024	0.32651	0.0406537	0.388635	0.155514
Cerebellum COX-2/ponceau	0.319653	0.777353	0.0931501	0.692572	0.826449	0.748928	0.390903	0.111927	0.975527	0.84191	0.367169	0.0166722	0.0555211	0.66245	0.906629	0.690207	0.827919	0.0550844	0.565592	0.159551	0.72081	0.452061		0.164967	0.346875	0.867817	0.233218	0.995279	0.812113	0.803059	0.680175	0.138518	0.105351	0.293853	0.300774	0.403171	0.294358	0.819876	0.554143	0.799605	0.70094	0.138279	0.636625	0.585145	0.585868	0.354264	0.886225	0.567015	0.355941
Hippocampus COX-2/ponceau	0.00368643	0.0437195	0.643345	0.390543	0.427752	0.126475	0.744298	0.01394	0.0122448	0.617539	0.596593	0.230367	0.406914	0.762342	0.251768	0.152627	0.474379	0.589658	0.00583691	0.63541	0.0612604	0.732696	0.164967		0.52737	0.142348	0.278676	0.526014	0.649715	0.683156	0.0661111	0.607386	0.630053	0.675484	0.23761	0.971392	0.864079	0.360097	0.0899792	0.0226346	0.326514	0.869708	0.410596	0.399747	0.0311691	0.00529747	0.0434356	0.385049	0.00127631
BALF ALP IU/L	0.330453	0.487887	0.746023	0.945676	0.946976	0.147742	0.00342344	0.183452	0.0665112	0.270184	0.711913	0.853391	0.802605	0.66702	0.982691	0.0560423	0.606884	0.201575	0.0298233	0.0806949	0.158354	0.44108	0.346875	0.52737		0.768588	0.0315987	0.886035	0.961472	0.963747	0.959782	0.873847	0.595073	0.731783	0.862812	0.101231	0.0172848	0.0608779	0.528444	0.53581	0.489253	0.863567	0.146608	0.317796	0.583144	0.559269	0.928448	0.14959	0.101669
BALF cells/mL BALF	0.30246	0.538631	0.21999	0.396039	0.510676	0.421814	0.943983	0.830426	0.160308	0.747229	0.191745	0.387427	0.281748	0.306974	0.936619	0.392727	0.38319	0.344071	0.154481	0.518217	0.0779948	0.231877	0.867817	0.142348	0.768588		0.891536	0.466494	0.147008	0.129302	0.0419221	0.980283	0.794372	0.613112	0.702697	0.0120015	0.555262	0.695503	0.785163	0.0527425	0.267518	0.645099	0.940501	0.16471	0.615646	0.254983	0.706269	0.391857	0.151725
BALF total protein ug/uL	0.0556023	0.0184915	0.524718	0.104352	0.101851	0.654652	0.475488	0.240129	0.0734575	0.719296	0.154991	0.876165	0.29363	0.714501	0.828835	0.0100352	0.649026	0.273418	0.026095	0.00845022	0.123388	0.403958	0.233218	0.278676	0.0315987	0.891536		0.269121	0.238251	0.234967	0.784295	0.0874636	0.238065	0.483597	0.514655	0.989097	0.420819	0.5717	0.430667	0.00111684	0.0195901	0.197061	0.126499	0.46057	0.424419	0.209829	0.775142	0.0928888	0.128875
BALF MPO	0.819115	0.709348	0.0266813	0.829769	0.323595	0.0890282	0.579987	0.828278	0.18158	0.444738	0.746084	0.649078	0.764511	0.417249	0.992802	0.771325	0.300592	0.104313	0.457408	0.677581	0.772208	0.431919	0.995279	0.526014	0.886035	0.466494	0.269121		0.842705	0.909849	0.00591713	0.9392	0.0576307	0.578013	0.627501	0.0934481	0.204735	0.871077	0.446308	0.896699	0.331718	0.362989	0.344531	0.365785	0.0122097	0.949798	0.00288731	0.158069	0.285054
BALF % AMs	0.501397	0.974394	0.129872	0.192896	0.650806	0.22001	0.600315	0.374509	0.870387	0.992444	0.125744	0.300991	0.883141	0.168542	0.700758	0.347737	0.599642	0.556848	0.917911	0.678592	0.742336	0.246716	0.812113	0.649715	0.961472	0.147008	0.238251	0.842705		0	0.550011	0.0133361	0.258898	0.170342	0.189002	0.584375	0.19564	0.261137	0.369371	0.296872	0.601699	0.000156218	0.740935	0.738942	0.100772	0.550341	0.526623	0.987763	0.768077
BALF % PMNs	0.475779	0.955122	0.146039	0.186716	0.644655	0.239743	0.596873	0.372613	0.819432	0.981388	0.119092	0.296126	0.851217	0.16338	0.72315	0.34174	0.572518	0.589883	0.94048	0.666951	0.754663	0.239232	0.803059	0.683156	0.963747	0.129302	0.234967	0.909849	0		0.630599	0.0125762	0.241576	0.172337	0.198672	0.542401	0.197706	0.264031	0.344834	0.268798	0.552233	0.000169399	0.714759	0.691709	0.106265	0.522068	0.550725	0.995511	0.784331
BALF % Ls	0.19589	0.34424	0.00252996	0.784569	0.848985	0.0152439	0.947282	0.912778	0.00608735	0.566792	0.61703	0.939356	0.135654	0.948594	0.242228	0.800137	0.138153	0.0199445	0.30763	0.635647	0.556963	0.48616	0.680175	0.0661111	0.959782	0.0419221	0.784295	0.00591713	0.550011	0.630599		0.742317	0.230451	0.733765	0.28244	0.023624	0.741481	0.83347	0.157079	0.0797007	0.00680272	0.631508	0.231635	0.0302716	0.28902	0.167953	0.178225	0.320931	0.349864
BALF TAC (Trolox (nmol/ml)/ Tot Pt (mg/mL)	0.0774751	0.290845	0.773585	0.0466378	0.192038	0.418605	0.610062	0.131757	0.572607	0.877197	0.0670818	0.10129	0.579512	0.281712	0.890213	0.185621	0.405634	0.68719	0.212108	0.764742	0.365308	0.152621	0.138518	0.607386	0.873847	0.980283	0.0874636	0.9392	0.0133361	0.0125762	0.742317		0.0261635	0.395455	0.405178	0.16735	0.40536	0.243668	0.0535906	0.0851154	0.503577	0.000769795	0.889245	0.768049	0.0920217	0.446476	0.197217	0.70397	0.410837
BALF LDH mU/mL	0.566484	0.560983	0.745981	0.642688	0.416284	0.55297	0.294202	0.530706	0.38	0.188779	0.262261	0.340267	0.192081	0.550961	0.937476	0.923804	0.275842	0.631517	0.747601	0.218866	0.651018	0.709393	0.105351	0.630053	0.595073	0.794372	0.238065	0.0576307	0.258898	0.241576	0.230451	0.0261635		0.572153	0.588989	0.160559	0.557361	0.730082	0.21901	0.404742	0.631594	0.423651	0.224704	0.246437	0.716726	0.357538	0.889746	0.800528	0.652409
BALF TNFa pg/ml	0.880602	0.786181	0.855388	0.457886	0.234852	0.360312	0.00265849	0.41618	0.385588	0.536727	0.763437	0.981584	0.531601	0.731336	0.504626	0.295822	0.890117	0.536103	0.557525	0.54143	0.717919	0.793039	0.293853	0.675484	0.731783	0.613112	0.483597	0.578013	0.170342	0.172337	0.733765	0.395455	0.572153		0	0.861071	0.00196615	0.479598	0.161945	0.782569	0.941158	0.414595	0.954144	0.31608	0.618237	0.942578	0.417342	0.40906	0.837672
BALF IL-6 pg/ml	0.602197	0.512336	0.998699	0.379434	0.208576	0.373848	0.204679	0.619415	0.504952	0.901356	0.968346	0.924745	0.797013	0.722022	0.59783	0.668665	0.618949	0.668097	0.562223	0.50618	0.396358	0.818113	0.300774	0.23761	0.862812	0.702697	0.514655	0.627501	0.189002	0.198672	0.28244	0.405178	0.588989	0		0.900211	0.00457826	0.505719	0.161935	0.751474	0.950716	0.383738	0.977669	0.310146	0.584533	0.902671	0.421016	0.414689	0.773015
BALF RAGE pg/ml	0.709734	0.78533	0.0768788	0.557588	0.565271	0.294029	0.114953	0.238694	0.290719	0.0379569	0.121461	0.133911	0.211453	0.466455	0.640607	0.953243	0.0575154	0.180207	0.842504	0.69431	0.487543	0.893074	0.403171	0.971392	0.101231	0.0120015	0.989097	0.0934481	0.584375	0.542401	0.023624	0.16735	0.160559	0.861071	0.900211		0.323066	0.426284	0.660344	0.0974743	0.155138	0.926051	0.590042	0.280835	0.21091	0.998012	0.319269	0.914703	0.858657
BALF MMP-9 pg/ml (62)	0.802252	0.873888	0.988684	0.593955	0.399172	0.369832	0.00223365	0.364429	0.309953	0.410802	0.91203	0.870691	0.672	0.826865	0.535763	0.15377	0.98936	0.490064	0.392609	0.901283	0.708011	0.894636	0.294358	0.864079	0.0172848	0.555262	0.420819	0.204735	0.19564	0.197706	0.741481	0.40536	0.557361	0.00196615	0.00457826	0.323066		0.256201	0.358705	0.98984	0.781253	0.877324	0.36042	0.348705	0.962314	0.801946	0.332599	0.300532	0.922915
LUNG HO-1	0.117365	0.360837	0.772838	0.0460823	0.941659	0.0400173	0.468612	0.0137442	0.0543816	0.755056	0.934044	0.372072	0.0343698	0.367468	0.265448	0.971828	0.979301	0.840877	0.571138	0.163938	0.895573	0.549928	0.819876	0.360097	0.0608779	0.695503	0.5717	0.871077	0.261137	0.264031	0.83347	0.243668	0.730082	0.479598	0.505719	0.426284	0.256201		0.964395	0.423656	0.467421	0.394794	0.00130319	0.465109	0.732127	0.460764	0.154387	0.0693328	0.787603
LUNG Cyp1b1	0.00668829	0.584308	0.783088	0.0603527	0.145109	0.794445	0.884445	0.484013	0.0220969	0.0545639	0.216788	0.281319	0.248266	0.20283	0.0137007	0.640611	0.892328	0.418595	0.426028	0.0498799	0.789717	0.023386	0.554143	0.0899792	0.528444	0.785163	0.430667	0.446308	0.369371	0.344834	0.157079	0.0535906	0.21901	0.161945	0.161935	0.660344	0.358705	0.964395		0.0434437	0.0366986	0.0427771	0.660716	0.0916772	0.164249	0.341412	0.261663	0.462158	0.42832
LUNG iNOS	0.000135191	0.0192304	0.562664	0.218206	0.0671735	0.149499	0.927604	0.604058	0.000335779	0.674127	0.0442782	0.62523	0.00679454	0.418191	0.195046	0.0537247	0.336555	0.227456	0.0319893	0.0028807	0.879766	0.11892	0.799605	0.0226346	0.53581	0.0527425	0.00111684	0.896699	0.296872	0.268798	0.0797007	0.0851154	0.404742	0.782569	0.751474	0.0974743	0.98984	0.423656	0.0434437		2.80904e-05	0.228612	0.0832612	0.00799084	0.510885	0.0317441	0.949539	0.258495	0.334714
LUNG Hsp70	0.0354477	0.249813	0.103317	0.229593	0.325868	0.0211179	0.652812	0.829677	0.00163232	0.810733	0.143399	0.956637	0.024547	0.172096	0.0580027	0.443721	0.0371442	0.0645822	0.588398	0.0262984	0.541153	0.14712	0.70094	0.326514	0.489253	0.267518	0.0195901	0.331718	0.601699	0.552233	0.00680272	0.503577	0.631594	0.941158	0.950716	0.155138	0.781253	0.467421	0.0366986	2.80904e-05		0.980944	0.0837292	0.0012822	0.294735	0.170701	0.135362	0.0108365	0.888346
LUNG COX-2	0.175152	0.215029	0.253903	0.0475998	0.0436984	0.303616	0.960115	0.570696	0.823482	0.109166	0.652372	0.331087	0.840811	0.398437	0.573587	0.624495	0.463504	0.960322	0.638344	0.0566786	0.307634	0.0628045	0.138279	0.869708	0.863567	0.645099	0.197061	0.362989	0.000156218	0.000169399	0.631508	0.000769795	0.423651	0.414595	0.383738	0.926051	0.877324	0.394794	0.0427771	0.228612	0.980944		0.270541	0.27538	0.00517174	0.683578	0.0427004	0.138719	0.298551
LUNG Glutathione Reductase (mU/L)	0.336681	0.326383	0.67853	0.110524	0.469566	0.0053713	0.926045	0.0337234	0.0194167	0.0336469	0.172057	0.298745	0.0140852	0.982514	0.780123	0.225372	0.103611	0.680158	0.89205	0.482418	0.332833	0.0649119	0.636625	0.410596	0.146608	0.940501	0.126499	0.344531	0.740935	0.714759	0.231635	0.889245	0.224704	0.954144	0.977669	0.590042	0.36042	0.00130319	0.660716	0.0832612	0.0837292	0.270541		0.897876	0.175706	0.0830736	0.0121018	0.00111898	0.404312
HEART HO-1	0.28359	0.0962972	0.176817	0.249488	0.123326	0.248263	0.905085	0.937854	0.415375	0.538233	0.559031	0.318611	0.681865	0.352741	0.0544769	0.568506	0.993465	0.119786	0.846672	0.131361	0.00666684	0.763224	0.585145	0.399747	0.317796	0.16471	0.46057	0.365785	0.738942	0.691709	0.0302716	0.768049	0.246437	0.31608	0.310146	0.280835	0.348705	0.465109	0.0916772	0.00799084	0.0012822	0.27538	0.897876		0.725351	0.73487	0.584869	0.830964	0.725494
HEART Cyp1b1	0.121986	0.327424	0.120173	0.214573	0.485481	0.0846204	0.727228	0.702096	0.817837	0.0219819	0.828967	0.673485	0.928671	0.695112	0.269449	0.435197	0.124725	0.214366	0.0273932	0.847482	0.949188	0.170024	0.585868	0.0311691	0.583144	0.615646	0.424419	0.0122097	0.100772	0.106265	0.28902	0.0920217	0.716726	0.618237	0.584533	0.21091	0.962314	0.732127	0.164249	0.510885	0.294735	0.00517174	0.175706	0.725351		0.192097	1.6745e-06	0.00591493	0.00952824
HEART iNOS	0.0283872	0.153779	0.741946	0.539497	0.854398	0.269166	0.741053	0.136849	0.0123255	0.911066	0.197297	0.955805	0.000325219	0.116507	0.648143	0.0231233	0.470512	0.706687	0.033534	0.895576	0.0690332	0.32651	0.354264	0.00529747	0.559269	0.254983	0.209829	0.949798	0.550341	0.522068	0.167953	0.446476	0.357538	0.942578	0.902671	0.998012	0.801946	0.460764	0.341412	0.0317441	0.170701	0.683578	0.0830736	0.73487	0.192097		0.407638	0.549546	0.264826
HEART Hsp70	0.273445	0.348795	0.231981	0.0528447	0.161953	0.0554664	0.841705	0.847212	0.560904	0.0287002	0.931623	0.959847	0.856508	0.991849	0.392518	0.440702	0.152029	0.549397	0.0317941	0.825971	0.619779	0.0406537	0.886225	0.0434356	0.928448	0.706269	0.775142	0.00288731	0.526623	0.550725	0.178225	0.197217	0.889746	0.417342	0.421016	0.319269	0.332599	0.154387	0.261663	0.949539	0.135362	0.0427004	0.0121018	0.584869	1.6745e-06	0.407638		3.37213e-05	0.000825805
HEART COX-2	0.944193	0.728949	0.331216	0.34571	0.181072	0.00525399	0.741097	0.52704	0.0958987	0.0659304	0.49303	0.587354	0.228013	0.403015	0.64207	0.551857	0.0139362	0.728037	0.477445	0.54742	0.106887	0.388635	0.567015	0.385049	0.14959	0.391857	0.0928888	0.158069	0.987763	0.995511	0.320931	0.70397	0.800528	0.40906	0.414689	0.914703	0.300532	0.0693328	0.462158	0.258495	0.0108365	0.138719	0.00111898	0.830964	0.00591493	0.549546	3.37213e-05		0.0372292
HEART MPO	0.0773248	0.0111081	0.379502	0.062813	0.109819	0.924512	0.296422	0.432339	0.249341	0.16417	0.794562	0.481773	0.613493	0.777426	0.325168	0.0705724	0.745557	0.0813405	4.42205e-05	0.537742	0.386776	0.155514	0.355941	0.00127631	0.101669	0.151725	0.128875	0.285054	0.768077	0.784331	0.349864	0.410837	0.652409	0.837672	0.773015	0.858657	0.922915	0.787603	0.42832	0.334714	0.888346	0.298551	0.404312	0.725494	0.00952824	0.264826	0.000825805	0.0372292
PLASMA sPLA2	0.373389	0.614332	0.512939	0.782751	0.94264	0.153425	0.925004	0.36918	0.277655	0.879521	0.502057	0.0832144	0.346531	0.582792	0.0930235	0.869781	0.548648	0.523372	0.587524	0.824257	0.505299	0.374118	0.0344583	0.0976397	0.727144	0.878334	0.244326	0.63381	0.936278	0.962896	0.291715	0.659469	0.846512	0.423742	0.408161	0.561016	0.761618	0.212156	0.555687	0.265009	0.0600738	0.326075	0.0152832	0.224568	0.504433	0.586005	0.452756	0.182328	0.741996
PLASMA sP-selectin (ng/mL)	0.00107196	0.818332	0.805182	0.226313	0.200791	0.77034	0.881086	0.222476	0.0224089	0.0789849	0.0416593	0.0443455	0.110998	0.255016	0.0244707	0.403337	0.542537	0.689361	0.196623	0.281957	0.251248	0.000690907	0.226135	0.00365609	0.525165	0.274317	0.783605	0.587198	0.246371	0.226206	0.249291	0.116407	0.267423	0.846737	0.859449	0.651901	0.792011	0.410747	6.51504e-05	0.0478009	0.0307999	0.186459	0.879879	0.514642	0.387632	0.250091	0.587168	0.943105	0.712826
PLASMA PAI-1 (ng/mL)	0.791272	0.348057	0.888546	0.0135353	0.238101	0.481617	0.600462	0.115359	0.689088	0.698548	0.42642	0.00720272	0.514712	0.208705	0.22432	0.072532	0.67223	0.185209	0.263974	0.862173	0.920597	0.0624269	0.186987	0.796033	0.529646	0.531392	0.831822	0.743874	0.528117	0.527632	0.928483	0.105036	0.978083	0.482559	0.425521	0.553699	0.840591	0.0446682	0.991038	0.673761	0.39685	0.0908236	0.060097	0.695233	0.715669	0.987718	0.272442	0.215195	0.152995
PLASMA Fibrinogen (ng/mL)	0.00643779	0.795271	0.650008	0.112587	0.104538	0.898413	0.91117	0.0118857	0.188313	0.0815944	0.0340704	0.00353807	0.445308	0.59141	0.0653315	0.370396	0.40479	0.568752	0.180179	0.301887	0.711952	0.000339239	0.0281363	0.809885	0.675779	0.313875	0.998685	0.810567	0.317461	0.309419	0.656198	0.064793	0.445748	0.454001	0.443493	0.337572	0.670033	0.873715	0.0107019	0.143725	0.255434	0.151346	0.261246	0.943609	0.173052	0.883965	0.173679	0.316264	0.39161
PLASMA Angiotensin 2 (pg/mL)	0.28249	0.335469	0.411476	0.851118	0.941491	0.00415024	0.601082	0.669969	0.124235	0.480308	0.200616	0.270744	0.185551	0.282033	0.241419	0.132327	0.0142085	0.347291	0.678595	0.127339	0.663386	0.787239	0.40453	0.196162	0.159391	0.898797	0.0294173	0.945905	0.219108	0.231452	0.188834	0.398106	0.0980259	0.514069	0.526664	0.41019	0.827859	0.246232	0.741791	0.0359151	0.00464677	0.178952	0.0328836	0.211626	0.185885	0.152411	0.184241	0.00773408	0.845146
[truncated: 5 more columns]

## Sheet: Sub-acute Heatmap
r	RoB Hsp70/ponceau	Cerebellum Hsp70/ponceau	Hippocampus Hsp70/ponceau	RoB iNOS/ponceau	Cerebellum iNOS/ponceau	Hippocampus iNOS/ponceau	RoB Cyp1b1/ponceau	Cerebellum Cyp1b1/ponceau	Hippocampus Cyp1b1/ponceau	RoB APP/ponceau	Cerebellum APP/ponceau	Hippocampus APP/ponceau	RoB P-APP/APP	Cerebellum P-APP/APP	Hippocampus P-APP/APP	RoB BACE1/ponceau	Cerebellum BACE1/ponceau	Hippocampus BACE1/ponceau	RoB HO-1/ponceau	Cerebellum HO-1/ponceau	Hippocampus HO-1/ponceau	RoB COX-2/ponceau	Cerebellum COX-2/ponceau	Hippocampus COX-2/ponceau	BALF ALP IU/L	BALF cells/mL BALF	BALF total protein ug/uL	BALF MPO	BALF % AMs	BALF % PMNs	BALF % Ls	BALF TAC (Trolox (nmol/ml)/ Tot Pt (mg/mL)	BALF LDH mU/mL	BALF TNFa pg/ml	BALF IL-6 pg/ml	BALF RAGE pg/ml	BALF MMP-9 pg/ml (62)	LUNG HO-1	LUNG Cyp1b1	LUNG iNOS	LUNG Hsp70	LUNG COX-2	LUNG Glutathione Reductase (mU/L)	HEART HO-1	HEART Cyp1b1	HEART iNOS	HEART Hsp70	HEART COX-2	HEART MPO
RoB Hsp70/ponceau	1	0.624121		0.421254	0.599416				-0.678281	0.434092	-0.473507					0.4876			-0.504225					0.663496															0.630251	0.811577	0.512443					0.530727
Cerebellum Hsp70/ponceau	0.624121	1			0.65001											0.536198								0.494272			0.580093													0.577184									0.598702
Hippocampus Hsp70/ponceau			1			0.569562												-0.742777										0.588978			0.7001
RoB iNOS/ponceau	0.421254			1	0.460849																											-0.503779						0.504881				0.518657
Cerebellum iNOS/ponceau	0.599416	0.65001		0.460849	1																																					0.526651
Hippocampus iNOS/ponceau			0.569562			1											0.668739														0.594064							0.517613			-0.55368		0.642935					0.680307
RoB Cyp1b1/ponceau							1																		0.703585									0.697655			0.706145
Cerebellum Cyp1b1/ponceau								1				0.591874					-0.475006							-0.583485														0.601314					0.516631
Hippocampus Cyp1b1/ponceau	-0.678281								1				-0.731107			-0.519551			0.532437					-0.669886							0.653082								-0.550261	-0.782901	-0.703351		0.559925			-0.591822
RoB APP/ponceau	0.434092									1					0.537121		0.547168																			0.522268							0.51682		0.550657		0.529847
Cerebellum APP/ponceau	-0.473507										1	-0.591375				-0.610101	0.602888																							-0.50853
Hippocampus APP/ponceau								0.591874			-0.591375	1										0.785071	0.605859
RoB P-APP/APP									-0.731107				1	0.516209						0.450593																		-0.530849		0.646597	0.542196		-0.582773			0.76721
Cerebellum P-APP/APP													0.516209	1								0.619935
Hippocampus P-APP/APP										0.537121					1																								0.584671
RoB BACE1/ponceau	0.4876	0.536198							-0.519551		-0.610101					1			-0.455446								0.622364																			0.546802
Cerebellum BACE1/ponceau						0.668739		-0.475006		0.547168	0.602888						1																								-0.508471							0.618698
Hippocampus BACE1/ponceau			-0.742777															1													-0.574454
RoB HO-1/ponceau	-0.504225								0.532437							-0.455446			1					-0.622111	-0.5603		-0.537417													-0.506413					-0.518764	-0.502571	-0.506909		-0.811098
Cerebellum HO-1/ponceau													0.450593							1							0.600212												0.455743	0.644731	0.50823
Hippocampus HO-1/ponceau																					1																							0.75975
RoB COX-2/ponceau												0.785071		0.619935								1																	0.580119								0.533264
Cerebellum COX-2/ponceau												0.605859											1
Hippocampus COX-2/ponceau	0.663496	0.494272						-0.583485	-0.669886										-0.622111					1																0.582693					0.556575	0.679839	0.527208		0.750154
BALF ALP IU/L							0.703585												-0.5603						1		0.507407										0.553046
BALF cells/mL BALF																										1					0.470762					0.549938
BALF total protein ug/uL		0.580093														0.622364			-0.537417	0.600212					0.507407		1													0.688492	0.51697
BALF MPO			0.588978																									1			0.637404														0.592453		0.676082
BALF % AMs																													1	-0.999587		0.55651										-0.790988
BALF % PMNs																													-0.999587	1		-0.560377										0.788498
BALF % Ls			0.7001			0.594064			0.653082									-0.574454								0.470762		0.637404			1					0.516317					-0.59835			-0.497331
BALF TAC (Trolox (nmol/ml)/ Tot Pt (mg/mL)				-0.503779																									0.55651	-0.560377		1	0.495919									-0.719135
BALF LDH mU/mL																																0.495919	1
BALF TNFa pg/ml							0.697655																											1	0.997603		0.648888
BALF IL-6 pg/ml																																		0.997603	1		0.606534
BALF RAGE pg/ml										0.522268																0.549938					0.516317					1
BALF MMP-9 pg/ml (62)							0.706145																		0.553046									0.648888	0.606534		1
LUNG HO-1				0.504881		0.517613		0.601314					-0.530849																									1					0.681827
LUNG Cyp1b1	0.630251								-0.550261						0.584671					0.455743		0.580119																	1	0.455735	0.458238	0.469048
LUNG iNOS	0.811577	0.577184							-0.782901		-0.50853		0.646597						-0.506413	0.644731				0.582693			0.688492												0.455735	1	0.794989			0.575043		0.481122
LUNG Hsp70	0.512443					-0.55368			-0.703351				0.542196				-0.508471			0.50823							0.51697				-0.59835								0.458238	0.794989	1			0.654614				-0.569993
LUNG COX-2				0.518657	0.526651																								-0.790988	0.788498		-0.719135							0.469048			1			0.628945		0.482215
LUNG Glutathione Reductase (mU/L)						0.642935		0.516631	0.559925	0.51682			-0.582773																									0.681827					1				0.549403	0.703683
HEART HO-1																					0.75975										-0.497331									0.575043	0.654614			1
HEART Cyp1b1										0.550657									-0.518764					0.556575				0.592453														0.628945			1		0.853894	0.621352	0.564415
HEART iNOS	0.530727								-0.591822				0.76721			0.546802			-0.502571					0.679839																0.481122						1
HEART Hsp70										0.529847									-0.506909			0.533264		0.527208				0.676082														0.482215	0.549403		0.853894		1	0.817914	0.68668
HEART COX-2						0.680307											0.618698																								-0.569993		0.703683		0.621352		0.817914	1	0.480677
HEART MPO		0.598702																	-0.811098					0.750154																					0.564415		0.68668	0.480677	1
PLASMA sPLA2																							0.638572																				0.632156
PLASMA sP-selectin (ng/mL)	0.739044								-0.565578		-0.51403	0.508391			0.558713							0.77493		0.72043															0.786464	0.459479	0.495968
PLASMA PAI-1 (ng/mL)				0.602373								0.643095																										0.46535
PLASMA Fibrinogen (ng/mL)	0.632499							0.594243			-0.515775	0.665652										0.800297	0.531439																0.557207
PLASMA Angiotensin 2 (pg/mL)						0.713688											0.637388										-0.527856													-0.511334	-0.634864		0.51873					0.638765
[truncated: 5 more columns]
